# Supplementary material for: Exploration of Shared Gene Signatures and Molecular Mechanisms Between Periodontitis and Nonalcoholic Fatty Liver Disease
Source: Front Genet. 2022 Jun 28;13:939751. doi: 10.3389/fgene.2022.939751 (PMC9273910; doi:10.3389/fgene.2022.939751)
Supplement: Supplementary file 1 [file Table2.XLSX]

## Sheet: Sheet1
hsa-let-7a	tissue_expression_ns	Periodontitis	29226952	Differential expression of microRNAs let-7a, miR-125b, miR-100, and miR-21 and interaction with NF-kB pathway genes in periodontitis pathogenesis	NO
hsa-let-7a-1	tissue_expression_up	Periodontitis	22128589	Six miRNA genes, let-7a, let-7c, miR-130a, miR301a, miR-520d, and miR-548a, were up-regulated more than 8 fold compared to the healthy gingiva. miR-181b, miR-19b, miR-23a, miR-30a, miR-let7a, and miR-301a, were amplified successfully and increased much more in periodontitis gingivae than in healthy ones.	NO
hsa-let-7a-2	tissue_expression_up	Periodontitis	22128589	Six miRNA genes, let-7a, let-7c, miR-130a, miR301a, miR-520d, and miR-548a, were up-regulated more than 8 fold compared to the healthy gingiva. miR-181b, miR-19b, miR-23a, miR-30a, miR-let7a, and miR-301a, were amplified successfully and increased much more in periodontitis gingivae than in healthy ones.	NO
hsa-let-7a-3	tissue_expression_up	Periodontitis	22128589	Six miRNA genes, let-7a, let-7c, miR-130a, miR301a, miR-520d, and miR-548a, were up-regulated more than 8 fold compared to the healthy gingiva. miR-181b, miR-19b, miR-23a, miR-30a, miR-let7a, and miR-301a, were amplified successfully and increased much more in periodontitis gingivae than in healthy ones.	NO
hsa-let-7b	tissue_expression_up	Periodontitis	30350903	the most expressed miRNAs in both groups were hsa-miR-1274b, hsa-let-7b-5p, hsa-miR-24-3p, hsa-miR-19b-3p, hsa-miR-720, hsa-miR-126-3p, hsa-miR-17-3p and hsa-miR-21-3p.	NO
hsa-let-7c	tissue_expression_up	Periodontitis	22128589	Six miRNA genes, let-7a, let-7c, miR-130a, miR301a, miR-520d, and miR-548a, were up-regulated more than 8 fold compared to the healthy gingiva. miR-181b, miR-19b, miR-23a, miR-30a, miR-let7a, and miR-301a, were amplified successfully and increased much more in periodontitis gingivae than in healthy ones.	NO
hsa-mir-100	tissue_expression_ns	Periodontitis	29226952	Differential expression of microRNAs let-7a, miR-125b, miR-100, and miR-21 and interaction with NF-kB pathway genes in periodontitis pathogenesis	NO
hsa-mir-125b	tissue_expression_ns	Periodontitis	29226952	Differential expression of microRNAs let-7a, miR-125b, miR-100, and miR-21 and interaction with NF-kB pathway genes in periodontitis pathogenesis	NO
hsa-mir-126	tissue_expression_up	Periodontitis	30350903	the most expressed miRNAs in both groups were hsa-miR-1274b, hsa-let-7b-5p, hsa-miR-24-3p, hsa-miR-19b-3p, hsa-miR-720, hsa-miR-126-3p, hsa-miR-17-3p and hsa-miR-21-3p.	NO
hsa-mir-1274b	tissue_expression_up	Periodontitis	30350903	the most expressed miRNAs in both groups were hsa-miR-1274b, hsa-let-7b-5p, hsa-miR-24-3p, hsa-miR-19b-3p, hsa-miR-720, hsa-miR-126-3p, hsa-miR-17-3p and hsa-miR-21-3p.	NO
hsa-mir-130a	tissue_expression_up	Periodontitis	22128589	Six miRNA genes, let-7a, let-7c, miR-130a, miR301a, miR-520d, and miR-548a, were up-regulated more than 8 fold compared to the healthy gingiva. miR-181b, miR-19b, miR-23a, miR-30a, miR-let7a, and miR-301a, were amplified successfully and increased much more in periodontitis gingivae than in healthy ones.	NO
hsa-mir-146a	circulation_biomarker_diagnosis_ns	Periodontitis	29517812	MicroRNA-146a and microRNA-155 as novel crevicular fluid biomarkers for periodontitis in non-diabetic and type 2 diabetic patients.	NO
hsa-mir-146a	other	Periodontitis	30012943	These results suggest that CyP may modulate the pro-inflammatory response induced by Pg-LPS, not only by blocking TLR4-MD2 complex, but also by preserving miR-146a expression	NO
hsa-mir-155	circulation_biomarker_diagnosis_ns	Periodontitis	29517812	MicroRNA-146a and microRNA-155 as novel crevicular fluid biomarkers for periodontitis in non-diabetic and type 2 diabetic patients.	NO
hsa-mir-17	other	Periodontitis	21898695	MiR-17 Modulates Osteogenic Differentiation Through a Coherent Feed-Forward Loop in Mesenchymal Stem Cells Isolated from Periodontal Ligaments of Patients With Periodontitis.	NO
hsa-mir-17	tissue_expression_up	Periodontitis	30350903	the most expressed miRNAs in both groups were hsa-miR-1274b, hsa-let-7b-5p, hsa-miR-24-3p, hsa-miR-19b-3p, hsa-miR-720, hsa-miR-126-3p, hsa-miR-17-3p and hsa-miR-21-3p.	NO
hsa-mir-181b-1	tissue_expression_up	Periodontitis	22128589	Six miRNA genes, let-7a, let-7c, miR-130a, miR301a, miR-520d, and miR-548a, were up-regulated more than 8 fold compared to the healthy gingiva. miR-181b, miR-19b, miR-23a, miR-30a, miR-let7a, and miR-301a, were amplified successfully and increased much more in periodontitis gingivae than in healthy ones.	NO
hsa-mir-181b-2	tissue_expression_up	Periodontitis	22128589	Six miRNA genes, let-7a, let-7c, miR-130a, miR301a, miR-520d, and miR-548a, were up-regulated more than 8 fold compared to the healthy gingiva. miR-181b, miR-19b, miR-23a, miR-30a, miR-let7a, and miR-301a, were amplified successfully and increased much more in periodontitis gingivae than in healthy ones.	NO
hsa-mir-19b	tissue_expression_up	Periodontitis	30350903	the most expressed miRNAs in both groups were hsa-miR-1274b, hsa-let-7b-5p, hsa-miR-24-3p, hsa-miR-19b-3p, hsa-miR-720, hsa-miR-126-3p, hsa-miR-17-3p and hsa-miR-21-3p.	NO
hsa-mir-19b-1	tissue_expression_up	Periodontitis	22128589	Six miRNA genes, let-7a, let-7c, miR-130a, miR301a, miR-520d, and miR-548a, were up-regulated more than 8 fold compared to the healthy gingiva. miR-181b, miR-19b, miR-23a, miR-30a, miR-let7a, and miR-301a, were amplified successfully and increased much more in periodontitis gingivae than in healthy ones.	NO
hsa-mir-19b-2	tissue_expression_up	Periodontitis	22128589	Six miRNA genes, let-7a, let-7c, miR-130a, miR301a, miR-520d, and miR-548a, were up-regulated more than 8 fold compared to the healthy gingiva. miR-181b, miR-19b, miR-23a, miR-30a, miR-let7a, and miR-301a, were amplified successfully and increased much more in periodontitis gingivae than in healthy ones.	NO
hsa-mir-200b	therapeutic target	Periodontitis	25630869	Functional studies to explore the role of miR-200b in the above processes may offer new insights on putative therapeutic targets for this group of patients.	NO
hsa-mir-21	target gene	Periodontitis	29884447	MicroRNA-21 down-regulates inflammation and inhibits periodontitis.	YES
hsa-mir-21	tissue_expression_ns	Periodontitis	29226952	Differential expression of microRNAs let-7a, miR-125b, miR-100, and miR-21 and interaction with NF-kB pathway genes in periodontitis pathogenesis	NO
hsa-mir-21	tissue_expression_up	Periodontitis	26987780	Seven randomly selected up-regulated (miR-21-5p, 498, 548a-5p) and down-regulated (miR-495-3p, 539-5p, 34c-3p and 7a-2-3p) miRNAs were examined by qRT-PCR, and the results proved the accuracy of the miRNA	NO
hsa-mir-21	tissue_expression_up	Periodontitis	30350903	the most expressed miRNAs in both groups were hsa-miR-1274b, hsa-let-7b-5p, hsa-miR-24-3p, hsa-miR-19b-3p, hsa-miR-720, hsa-miR-126-3p, hsa-miR-17-3p and hsa-miR-21-3p.	NO
hsa-mir-23a	tissue_expression_up	Periodontitis	22128589	Six miRNA genes, let-7a, let-7c, miR-130a, miR301a, miR-520d, and miR-548a, were up-regulated more than 8 fold compared to the healthy gingiva. miR-181b, miR-19b, miR-23a, miR-30a, miR-let7a, and miR-301a, were amplified successfully and increased much more in periodontitis gingivae than in healthy ones.	NO
hsa-mir-24	tissue_expression_up	Periodontitis	30350903	the most expressed miRNAs in both groups were hsa-miR-1274b, hsa-let-7b-5p, hsa-miR-24-3p, hsa-miR-19b-3p, hsa-miR-720, hsa-miR-126-3p, hsa-miR-17-3p and hsa-miR-21-3p.	NO
hsa-mir-301a	tissue_expression_up	Periodontitis	22128589	Six miRNA genes, let-7a, let-7c, miR-130a, miR301a, miR-520d, and miR-548a, were up-regulated more than 8 fold compared to the healthy gingiva. miR-181b, miR-19b, miR-23a, miR-30a, miR-let7a, and miR-301a, were amplified successfully and increased much more in periodontitis gingivae than in healthy ones.	NO
hsa-mir-302a	target gene	Periodontitis	29058810	miR-302a-3p regulates RANKL expression in human mandibular osteoblast-like cells.	NO
hsa-mir-30a	tissue_expression_up	Periodontitis	22128589	Six miRNA genes, let-7a, let-7c, miR-130a, miR301a, miR-520d, and miR-548a, were up-regulated more than 8 fold compared to the healthy gingiva. miR-181b, miR-19b, miR-23a, miR-30a, miR-let7a, and miR-301a, were amplified successfully and increased much more in periodontitis gingivae than in healthy ones.	NO
hsa-mir-495	tissue_expression_down	Periodontitis	26987780	Seven randomly selected up-regulated (miR-21-5p, 498, 548a-5p) and down-regulated (miR-495-3p, 539-5p, 34c-3p and 7a-2-3p) miRNAs were examined by qRT-PCR, and the results proved the accuracy of the miRNA	NO
hsa-mir-520d	tissue_expression_up	Periodontitis	22128589	Six miRNA genes, let-7a, let-7c, miR-130a, miR301a, miR-520d, and miR-548a, were up-regulated more than 8 fold compared to the healthy gingiva. miR-181b, miR-19b, miR-23a, miR-30a, miR-let7a, and miR-301a, were amplified successfully and increased much more in periodontitis gingivae than in healthy ones.	NO
hsa-mir-543	therapeutic target	Periodontitis	29851072	miR-543 may be a potential therapy for bone loss in periodontitis	YES
hsa-mir-548a-1	tissue_expression_up	Periodontitis	22128589	Six miRNA genes, let-7a, let-7c, miR-130a, miR301a, miR-520d, and miR-548a, were up-regulated more than 8 fold compared to the healthy gingiva. miR-181b, miR-19b, miR-23a, miR-30a, miR-let7a, and miR-301a, were amplified successfully and increased much more in periodontitis gingivae than in healthy ones.	NO
hsa-mir-548a-2	tissue_expression_up	Periodontitis	22128589	Six miRNA genes, let-7a, let-7c, miR-130a, miR301a, miR-520d, and miR-548a, were up-regulated more than 8 fold compared to the healthy gingiva. miR-181b, miR-19b, miR-23a, miR-30a, miR-let7a, and miR-301a, were amplified successfully and increased much more in periodontitis gingivae than in healthy ones.	NO
hsa-mir-548a-3	tissue_expression_up	Periodontitis	22128589	Six miRNA genes, let-7a, let-7c, miR-130a, miR301a, miR-520d, and miR-548a, were up-regulated more than 8 fold compared to the healthy gingiva. miR-181b, miR-19b, miR-23a, miR-30a, miR-let7a, and miR-301a, were amplified successfully and increased much more in periodontitis gingivae than in healthy ones.	NO
hsa-mir-720	tissue_expression_up	Periodontitis	30350903	the most expressed miRNAs in both groups were hsa-miR-1274b, hsa-let-7b-5p, hsa-miR-24-3p, hsa-miR-19b-3p, hsa-miR-720, hsa-miR-126-3p, hsa-miR-17-3p and hsa-miR-21-3p.	NO
hsa-mir-10b	target gene	Fatty Liver, Non-Alcoholic	19780876	Effect of miRNA-10b in regulating cellular steatosis level by targeting PPAR-alpha expression, a novel mechanism for the pathogenesis of NAFLD	NO
hsa-mir-122	circulation_biomarker_diagnosis_ns	Fatty Liver, Non-Alcoholic	24313922	We found that the hepatic and serum miR-122 levels were associated with hepatic steatosis and fibrosis. The serum miR-122 level can be a useful predictive marker of liver fibrosis in patients with NAFLD.	NO
hsa-mir-122	circulation_biomarker_diagnosis_ns	Fatty Liver, Non-Alcoholic	27077736	Association of Circulating Serum miR-34a and miR-122 with Dyslipidemia among Patients with Non-Alcoholic Fatty Liver Disease.	NO
hsa-mir-122	circulation_biomarker_diagnosis_ns	Fatty Liver, Non-Alcoholic	27955628	Analysis of association between circulating miR-122 and histopathological features of nonalcoholic fatty liver disease in patients free of hepatocellular carcinoma.	NO
hsa-mir-122	circulation_biomarker_diagnosis_ns	Fatty Liver, Non-Alcoholic	30006517	we have re-examined the predictive value of these serum microRNAs and found that 9 of them (miR-34a, -192, -27b, -122, -22, -21, -197, -30c and -16) associated to NAFLD severity in our independent cohort	NO
hsa-mir-122	circulation_biomarker_diagnosis_ns	Fatty Liver, Non-Alcoholic	30030064	Plasma miR-17, miR-20a, miR-20b and miR-122 as potential biomarkers for diagnosis of NAFLD in type 2 diabetes mellitus patients.	NO
hsa-mir-122	circulation_biomarker_diagnosis_ns	Fatty Liver, Non-Alcoholic	30252499	The liver-specific microRNAs including miR-122, miR-130,miR-183, miR-196, miR-209 and miR-96 are potential indicators of liver injury	NO
hsa-mir-122	circulation_biomarker_diagnosis_up	Fatty Liver, Non-Alcoholic	23727030	Serum levels of miRNAs, miR-21, miR-34a, miR-122, and miR-451 were higher in participants with NAFLD. The serum level of miR-122 was correlated with the severity of liver steatosis.	NO
hsa-mir-122	other	Fatty Liver, Non-Alcoholic	24973316	miR-122 plays a role of physiological significance in the biology of NAFLD; circulating miRNAs mirror the histological and molecular events occurring in the liver. NAFLD has a distinguishing circulating miRNA profile associated with a global dysmetabolic disease state and cardiovascular risk.	NO
hsa-mir-122	other	Fatty Liver, Non-Alcoholic	25117675	Silencing of microRNA-122 is an early event during hepatocarcinogenesis from non-alcoholic steatohepatitis.	NO
hsa-mir-122	other	Fatty Liver, Non-Alcoholic	25470250	Finally, the liver appears to be an important source of circulating EVs in NAFLD animals as evidenced by the enrichment in blood with miR-122 and 192--two microRNAs previously described in chronic liver diseases, coupled with a corresponding decrease in expression of these microRNAs in the liver.	NO
hsa-mir-122	other	Fatty Liver, Non-Alcoholic	27669236	miR33a/miR33b* and miR122 as Possible Contributors to Hepatic Lipid Metabolism in Obese Women with Nonalcoholic Fatty Liver Disease.	NO
hsa-mir-122	other	Fatty Liver, Non-Alcoholic	30271077	miR-34a, miR-122 and miR-155 are most involved in the pathogenesis of NAFLD	NO
hsa-mir-122	tissue_expression_down	Fatty Liver, Non-Alcoholic	20956972	The miRNAs analysis showed the significant downregulation of three miRNAs (miR-122, miR-451 and miR-27) and the upregulation of miR-200a, miR-200b and miR-429 in HFD, SD-HF and HFD-HF rats	NO
hsa-mir-125b	tissue_expression_up	Fatty Liver, Non-Alcoholic	26272872	Our findings identify a novel mechanism by which estrogen protects against hepatic steatosis in female mice via upregulating miR-125b expression.	NO
hsa-mir-130	circulation_biomarker_diagnosis_ns	Fatty Liver, Non-Alcoholic	30252499	The liver-specific microRNAs including miR-122, miR-130,miR-183, miR-196, miR-209 and miR-96 are potential indicators of liver injury	NO
hsa-mir-144	target gene	Fatty Liver, Non-Alcoholic	25534427	Decreased miR-144 could enhance TNF-α and IFN-γ production by targeting TLR2 in vitro, and might contribute to TLR2 up-regulation and the progression of NASH in HFD-MetS E3 rats. This might offer a novel and potential target for NASH therapy.	YES
hsa-mir-146b	circulation_biomarker_diagnosis_down	Fatty Liver, Non-Alcoholic	25232454	Serum levels of miR-181d, miR-99a, miR-197 and miR-146b were significantly lower in biopsy-proven NAFLD patients than in the healthy controls.	NO
hsa-mir-149	tissue_expression_up	Fatty Liver, Non-Alcoholic	27061435	miR-149 was increased in HepG2 cells treated with long-chain fatty acid (FFA)	NO
hsa-mir-150	target gene	Fatty Liver, Non-Alcoholic	29107687	MiR-150 deficiency ameliorated hepatosteatosis and insulin resistance in nonalcoholic fatty liver disease via targeting CASP8 and FADD-like apoptosis regulator.	YES
hsa-mir-155	circulation_biomarker_diagnosis_down	Fatty Liver, Non-Alcoholic	27832630	Decreased MiR-155 Level in the Peripheral Blood of Non-Alcoholic Fatty Liver Disease Patients may Serve as a Biomarker and may Influence LXR Activity.	NO
hsa-mir-155	other	Fatty Liver, Non-Alcoholic	30271077	miR-34a, miR-122 and miR-155 are most involved in the pathogenesis of NAFLD	NO
hsa-mir-16	circulation_biomarker_diagnosis_ns	Fatty Liver, Non-Alcoholic	30006517	we have re-examined the predictive value of these serum microRNAs and found that 9 of them (miR-34a, -192, -27b, -122, -22, -21, -197, -30c and -16) associated to NAFLD severity in our independent cohort	NO
hsa-mir-17	circulation_biomarker_diagnosis_ns	Fatty Liver, Non-Alcoholic	30030064	Plasma miR-17, miR-20a, miR-20b and miR-122 as potential biomarkers for diagnosis of NAFLD in type 2 diabetes mellitus patients.	NO
hsa-mir-17	therapeutic target	Fatty Liver, Non-Alcoholic	25896250	Our studies show that miR-17-5p inhibitor and agents used in metabolic disorders may be applied in combination with Dexamethasone in the treatment of anti-inflammation, immunosuppression, and cancer patients.	NO
hsa-mir-182	target gene	Fatty Liver, Non-Alcoholic	26001595	E3 ubiquitin protein ligase (FBXW7) as potential targets of miR-182	NO
hsa-mir-183	circulation_biomarker_diagnosis_ns	Fatty Liver, Non-Alcoholic	30252499	The liver-specific microRNAs including miR-122, miR-130,miR-183, miR-196, miR-209 and miR-96 are potential indicators of liver injury	NO
hsa-mir-192	circulation_biomarker_diagnosis_ns	Fatty Liver, Non-Alcoholic	30006517	we have re-examined the predictive value of these serum microRNAs and found that 9 of them (miR-34a, -192, -27b, -122, -22, -21, -197, -30c and -16) associated to NAFLD severity in our independent cohort	NO
hsa-mir-196	circulation_biomarker_diagnosis_ns	Fatty Liver, Non-Alcoholic	30252499	The liver-specific microRNAs including miR-122, miR-130,miR-183, miR-196, miR-209 and miR-96 are potential indicators of liver injury	NO
hsa-mir-197	circulation_biomarker_diagnosis_ns	Fatty Liver, Non-Alcoholic	30006517	we have re-examined the predictive value of these serum microRNAs and found that 9 of them (miR-34a, -192, -27b, -122, -22, -21, -197, -30c and -16) associated to NAFLD severity in our independent cohort	NO
hsa-mir-200a	tissue_expression_up	Fatty Liver, Non-Alcoholic	20956972	The miRNAs analysis showed the significant downregulation of three miRNAs (miR-122, miR-451 and miR-27) and the upregulation of miR-200a, miR-200b and miR-429 in HFD, SD-HF and HFD-HF rats	NO
hsa-mir-200b	tissue_expression_up	Fatty Liver, Non-Alcoholic	20956972	The miRNAs analysis showed the significant downregulation of three miRNAs (miR-122, miR-451 and miR-27) and the upregulation of miR-200a, miR-200b and miR-429 in HFD, SD-HF and HFD-HF rats	NO
hsa-mir-209	circulation_biomarker_diagnosis_ns	Fatty Liver, Non-Alcoholic	30252499	The liver-specific microRNAs including miR-122, miR-130,miR-183, miR-196, miR-209 and miR-96 are potential indicators of liver injury	NO
hsa-mir-20a	circulation_biomarker_diagnosis_ns	Fatty Liver, Non-Alcoholic	30030064	Plasma miR-17, miR-20a, miR-20b and miR-122 as potential biomarkers for diagnosis of NAFLD in type 2 diabetes mellitus patients.	NO
hsa-mir-20b	circulation_biomarker_diagnosis_ns	Fatty Liver, Non-Alcoholic	30030064	Plasma miR-17, miR-20a, miR-20b and miR-122 as potential biomarkers for diagnosis of NAFLD in type 2 diabetes mellitus patients.	NO
hsa-mir-21	circulation_biomarker_diagnosis_ns	Fatty Liver, Non-Alcoholic	30006517	we have re-examined the predictive value of these serum microRNAs and found that 9 of them (miR-34a, -192, -27b, -122, -22, -21, -197, -30c and -16) associated to NAFLD severity in our independent cohort	NO
hsa-mir-21	circulation_biomarker_diagnosis_up	Fatty Liver, Non-Alcoholic	23727030	Serum levels of miRNAs, miR-21, miR-34a, miR-122, and miR-451 were higher in participants with NAFLD. The serum level of miR-122 was correlated with the severity of liver steatosis.	NO
hsa-mir-21	genetics_knock down_suppress	Fatty Liver, Non-Alcoholic	26338827	MicroRNA-21 inhibition or suppression decreases liver injury, inflammation and fibrosis	YES
hsa-mir-21	other	Fatty Liver, Non-Alcoholic	30206377	Targeting a phospho-STAT3-miRNAs pathway improves vesicular hepatic steatosis in an in vitro and in vivo model.	NO
hsa-mir-21	tissue_expression_down	Fatty Liver, Non-Alcoholic	20956972	Besides, miR-21 expression was significantly decreased only in fructose-enriched diets.	NO
hsa-mir-22	circulation_biomarker_diagnosis_ns	Fatty Liver, Non-Alcoholic	30006517	we have re-examined the predictive value of these serum microRNAs and found that 9 of them (miR-34a, -192, -27b, -122, -22, -21, -197, -30c and -16) associated to NAFLD severity in our independent cohort	NO
hsa-mir-221	therapeutic target	Fatty Liver, Non-Alcoholic	30316865	Targeting hepatic miR-221/222 for therapeutic intervention of nonalcoholic steatohepatitis in mice.	YES
hsa-mir-222	therapeutic target	Fatty Liver, Non-Alcoholic	30316865	Targeting hepatic miR-221/222 for therapeutic intervention of nonalcoholic steatohepatitis in mice.	YES
hsa-mir-26a	genetics_overexpression_suppress	Fatty Liver, Non-Alcoholic	27377869	LV-26a-infected mice were protected from glucose dysmetabolism and showed markedly decreased total liver weight	YES
hsa-mir-27	tissue_expression_down	Fatty Liver, Non-Alcoholic	20956972	The miRNAs analysis showed the significant downregulation of three miRNAs (miR-122, miR-451 and miR-27) and the upregulation of miR-200a, miR-200b and miR-429 in HFD, SD-HF and HFD-HF rats	NO
hsa-mir-27a	target gene	Fatty Liver, Non-Alcoholic	29101357	MicroRNA-27a regulates hepatic lipid metabolism and alleviates NAFLD via repressing FAS and SCD1.	YES
hsa-mir-27b	circulation_biomarker_diagnosis_ns	Fatty Liver, Non-Alcoholic	30006517	we have re-examined the predictive value of these serum microRNAs and found that 9 of them (miR-34a, -192, -27b, -122, -22, -21, -197, -30c and -16) associated to NAFLD severity in our independent cohort	NO
hsa-mir-29a	circulation_biomarker_diagnosis_down	Fatty Liver, Non-Alcoholic	25232454	Serum levels of miR-181d, miR-99a, miR-197 and miR-146b were significantly lower in biopsy-proven NAFLD patients than in the healthy controls.	NO
hsa-mir-29a	target gene	Fatty Liver, Non-Alcoholic	28454323	MicroRNA-29a/b/c targets iNOS and is involved in protective remote ischemic preconditioning in an ischemia-reperfusion rat model of non-alcoholic fatty liver disease.	NO
hsa-mir-29b	target gene	Fatty Liver, Non-Alcoholic	28454323	MicroRNA-29a/b/c targets iNOS and is involved in protective remote ischemic preconditioning in an ischemia-reperfusion rat model of non-alcoholic fatty liver disease.	NO
hsa-mir-29c	target gene	Fatty Liver, Non-Alcoholic	28454323	MicroRNA-29a/b/c targets iNOS and is involved in protective remote ischemic preconditioning in an ischemia-reperfusion rat model of non-alcoholic fatty liver disease.	NO
hsa-mir-30c	circulation_biomarker_diagnosis_ns	Fatty Liver, Non-Alcoholic	30006517	we have re-examined the predictive value of these serum microRNAs and found that 9 of them (miR-34a, -192, -27b, -122, -22, -21, -197, -30c and -16) associated to NAFLD severity in our independent cohort	NO
hsa-mir-30c	target gene	Fatty Liver, Non-Alcoholic	28088781	MiR-30c-5p ameliorates hepatic steatosis in leptin receptor-deficient (db/db) mice via down-regulating FASN.	YES
hsa-mir-33a	other	Fatty Liver, Non-Alcoholic	27669236	miR33a/miR33b* and miR122 as Possible Contributors to Hepatic Lipid Metabolism in Obese Women with Nonalcoholic Fatty Liver Disease.	NO
hsa-mir-33b	other	Fatty Liver, Non-Alcoholic	27669236	miR33a/miR33b* and miR122 as Possible Contributors to Hepatic Lipid Metabolism in Obese Women with Nonalcoholic Fatty Liver Disease.	NO
hsa-mir-34a	circulation_biomarker_diagnosis_ns	Fatty Liver, Non-Alcoholic	27077736	Association of Circulating Serum miR-34a and miR-122 with Dyslipidemia among Patients with Non-Alcoholic Fatty Liver Disease.	NO
hsa-mir-34a	circulation_biomarker_diagnosis_ns	Fatty Liver, Non-Alcoholic	27956809	Disease-specific miR-34a as diagnostic marker of non-alcoholic steatohepatitis in a Chinese population.	NO
hsa-mir-34a	circulation_biomarker_diagnosis_ns	Fatty Liver, Non-Alcoholic	30006517	we have re-examined the predictive value of these serum microRNAs and found that 9 of them (miR-34a, -192, -27b, -122, -22, -21, -197, -30c and -16) associated to NAFLD severity in our independent cohort	NO
hsa-mir-34a	circulation_biomarker_diagnosis_up	Fatty Liver, Non-Alcoholic	23727030	Serum levels of miRNAs, miR-21, miR-34a, miR-122, and miR-451 were higher in participants with NAFLD. The serum level of miR-122 was correlated with the severity of liver steatosis.	NO
hsa-mir-34a	circulation_biomarker_prognosis_ns	Fatty Liver, Non-Alcoholic	28853202	Potentially pro-apoptotic miR-34a was reduced in the vesicle-free fraction in serum but not in liver after UDCA treatment	NO
hsa-mir-34a	other	Fatty Liver, Non-Alcoholic	30271077	miR-34a, miR-122 and miR-155 are most involved in the pathogenesis of NAFLD	NO
hsa-mir-34a	target gene	Fatty Liver, Non-Alcoholic	28899784	MiR-181b regulates steatosis in nonalcoholic fatty liver disease via targeting SIRT1.	YES
hsa-mir-34a	therapeutic target	Fatty Liver, Non-Alcoholic	26330104	Taken together, our data indicated that decreased expression of miR-34a potentially contributes to altered lipid metabolism in NAFLD. Downregulation of miR-34a may be a therapeutic strategy against NAFLD by regulating its target PPARα and SIRT1.	NO
hsa-mir-375	target gene	Fatty Liver, Non-Alcoholic	29569260	Down-regulation of microRNA-375 regulates adipokines and inhibits inflammatory cytokines by targeting AdipoR2 in non-alcoholic fatty liver disease	YES
hsa-mir-429	tissue_expression_up	Fatty Liver, Non-Alcoholic	20956972	The miRNAs analysis showed the significant downregulation of three miRNAs (miR-122, miR-451 and miR-27) and the upregulation of miR-200a, miR-200b and miR-429 in HFD, SD-HF and HFD-HF rats	NO
hsa-mir-451	circulation_biomarker_diagnosis_up	Fatty Liver, Non-Alcoholic	23727030	Serum levels of miRNAs, miR-21, miR-34a, miR-122, and miR-451 were higher in participants with NAFLD. The serum level of miR-122 was correlated with the severity of liver steatosis.	NO
hsa-mir-451	therapeutic target	Fatty Liver, Non-Alcoholic	25957914	These results provide new insights into the negative regulation of miR-451 in fatty acid-induced inflammation via the AMPK/AKT pathway and demonstrate potential therapeutic applications for miR-451 in preventing the progression from simple steatosis to severely advanced liver disease.	YES
hsa-mir-451	tissue_expression_down	Fatty Liver, Non-Alcoholic	20956972	The miRNAs analysis showed the significant downregulation of three miRNAs (miR-122, miR-451 and miR-27) and the upregulation of miR-200a, miR-200b and miR-429 in HFD, SD-HF and HFD-HF rats	NO
hsa-mir-451a	target gene	Fatty Liver, Non-Alcoholic	29604329	MiR-451a attenuates free fatty acids-mediated hepatocyte steatosis by targeting the thyroid hormone responsive spot 14 gene.	YES
hsa-mir-577	target gene	Fatty Liver, Non-Alcoholic	27179781	NS5ATP6 regulated the expression of miR-577, which directly targeted and regulated FGF21.	NO
hsa-mir-9	target gene	Fatty Liver, Non-Alcoholic	27756894	Altered microRNA-9 Expression Level is Directly Correlated with Pathogenesis of Nonalcoholic Fatty Liver Disease by Targeting Onecut2 and SIRT1.	YES
hsa-mir-96	circulation_biomarker_diagnosis_ns	Fatty Liver, Non-Alcoholic	30252499	The liver-specific microRNAs including miR-122, miR-130,miR-183, miR-196, miR-209 and miR-96 are potential indicators of liver injury	NO
