# Supplementary material for: Exploration of Shared Gene Signatures and Molecular Mechanisms Between Periodontitis and Nonalcoholic Fatty Liver Disease
Source: Front Genet. 2022 Jun 28;13:939751. doi: 10.3389/fgene.2022.939751 (PMC9273910; doi:10.3389/fgene.2022.939751)
Supplement: Supplementary file 2 [file Table1.XLSX]

## Sheet: NAFLD
id	logFC	P.Value	adj.P.Val
TMEM154	1.53751	4.00398e-09	3.78384e-05
TSPAN3	0.489576	4.6294e-09	3.78384e-05
APOF	-0.787184	1.47342e-07	0.000802864
GPR88	-1.18929	2.60987e-07	0.00106659
SYP	-0.361904	3.96477e-07	0.00129624
HPGD	0.736929	1.02462e-06	0.00247707
OPN3	-0.29985	1.06071e-06	0.00247707
CAMK1D	0.48939	1.4672e-06	0.00263876
UGT2A3	0.727068	1.72263e-06	0.00263876
CLDN2	-0.619897	1.76615e-06	0.00263876
TRHDE	1.0099	1.77564e-06	0.00263876
PEG10	1.59276	2.29371e-06	0.00312461
GRID1	0.851041	2.83406e-06	0.00336746
CENPV	-0.435996	2.88398e-06	0.00336746
IGF1	-0.9001	3.56918e-06	0.00373424
AMDHD1	-0.558788	3.862e-06	0.00373424
ME1	0.904332	3.88341e-06	0.00373424
NEBL	0.508759	4.50561e-06	0.00374488
IP6K3	1.03908	4.6244e-06	0.00374488
MEP1B	1.22402	4.77639e-06	0.00374488
SLC13A4	-0.258277	4.81082e-06	0.00374488
SATB2	0.412923	6.09227e-06	0.00452683
P4HA1	-1.14257	7.0208e-06	0.00498996
IGFBP2	-1.34654	7.3699e-06	0.00501982
SNAP25	0.454915	8.38954e-06	0.00548575
PDE11A	0.827819	1.027e-05	0.00623614
ANKRD18A	0.720643	1.03001e-05	0.00623614
ALG8	-0.370142	1.09546e-05	0.00629465
ARHGAP21	0.26905	1.14969e-05	0.00629465
SCLY	-0.301462	1.15519e-05	0.00629465
ISM1	0.784759	1.23591e-05	0.00651721
ENO3	1.22401	1.38489e-05	0.0069559
HSD17B11	-0.456182	1.4042e-05	0.0069559
GRIA3	0.488387	1.46921e-05	0.0070639
H2AFY2	0.575359	1.69729e-05	0.00777142
FMO1	1.00374	1.75932e-05	0.00777142
MRPL21	-0.373369	1.80487e-05	0.00777142
DNAJC12	-0.504694	1.84678e-05	0.00777142
BLMH	-0.496001	2.02665e-05	0.00777142
PLIN1	0.945601	2.10599e-05	0.00777142
NT5E	-0.480689	2.10808e-05	0.00777142
GRTP1	-0.467026	2.12593e-05	0.00777142
MAMDC4	0.874816	2.15354e-05	0.00777142
FGGY	-0.425501	2.1564e-05	0.00777142
CPN1	-0.474552	2.16142e-05	0.00777142
SGCB	0.559675	2.18686e-05	0.00777142
SULF2	0.844173	2.56942e-05	0.00893666
ITIH3	-0.504932	2.6771e-05	0.00911719
FGL1	-0.535635	2.90466e-05	0.0096903
SRD5A2	0.902894	3.21667e-05	0.0105166
PEPD	0.380609	3.60982e-05	0.0113944
L3MBTL3	-0.424701	3.62457e-05	0.0113944
CAT	0.254024	3.97807e-05	0.0122697
PRMT5	-0.241313	4.17251e-05	0.0126311
GCAT	-0.532713	4.59076e-05	0.0134984
PPIF	0.564119	4.62417e-05	0.0134984
ABCB11	-0.519185	5.13581e-05	0.0147289
KSR1	0.28557	5.60832e-05	0.0155747
FAM92A1	-0.297101	5.62124e-05	0.0155747
IKBKAP	0.287779	6.33039e-05	0.0172472
PC	-0.468438	6.83537e-05	0.0183177
NOD2	0.334851	7.19422e-05	0.0187176
TOX4	0.22719	7.2136e-05	0.0187176
HMGCS1	0.856798	7.45066e-05	0.0190306
HDAC1	-0.276549	7.70394e-05	0.0193748
SH2B3	0.364326	8.05333e-05	0.0199466
PABPC3	-0.241647	8.25019e-05	0.0201292
CA14	-0.654714	8.57302e-05	0.0203304
TAB3	0.254841	8.58137e-05	0.0203304
CASK	0.260704	8.96184e-05	0.0209284
TCF7L1	-0.384481	9.08993e-05	0.0209286
ZBTB33	0.355931	9.36574e-05	0.0212641
SNUPN	-0.249076	9.62945e-05	0.0215634
ALDH6A1	-0.310473	0.000104962	0.0231868
CDHR2	0.831451	0.000106835	0.0232857
TP53I3	0.613365	0.000109731	0.0236024
NSMCE1	-0.300056	0.000114134	0.0242305
FABP5	0.832604	0.000120711	0.0252982
ADSSL1	0.485208	0.000128106	0.0253166
OPTN	0.380517	0.000128455	0.0253166
GBE1	0.344549	0.000131225	0.0253166
ATP9A	0.305961	0.000131348	0.0253166
PSAP	0.194096	0.000133207	0.0253166
FADS2	0.962861	0.000136399	0.0253166
ELN	-0.28824	0.000136799	0.0253166
MSN	0.435284	0.000137406	0.0253166
SHBG	-0.949258	0.000137648	0.0253166
EFNA1	-0.443834	0.000137894	0.0253166
FAM171A1	-0.486067	0.000141811	0.0253166
PLEKHA7	0.374695	0.000142173	0.0253166
PKLR	0.599028	0.000142459	0.0253166
CMYA5	-0.464595	0.000142481	0.0253166
NR0B2	-0.7852	0.000148232	0.0260553
ZMIZ1	0.216071	0.000165205	0.0287298
MRPL37	-0.221554	0.000181713	0.0312681
ARHGEF4	-0.3331	0.000185111	0.0314391
PIGZ	0.315384	0.000188448	0.0314391
MRPL9	-0.218285	0.000188477	0.0314391
TMEM63A	0.420761	0.000191803	0.0315376
ARMCX5	-0.22793	0.000192926	0.0315376
CSTF1	-0.25216	0.000199326	0.031771
TMCO6	-0.354033	0.000199671	0.031771
DPYSL2	0.41545	0.000200374	0.031771
FMO3	0.293756	0.000204424	0.031771
RABGAP1L	0.264352	0.000209189	0.031771
DGAT2	0.686963	0.000209384	0.031771
SQLE	0.939616	0.000209439	0.031771
KCNK3	-0.219967	0.000209902	0.031771
GNB1	0.175519	0.000218542	0.0327752
DAP	-0.196342	0.000221727	0.0329284
PRKCE	0.610261	0.000223592	0.0329284
C9orf91	0.269696	0.000227837	0.033254
HPRT1	-0.469297	0.000236599	0.0342273
FCGR2C	0.545535	0.000241268	0.0345966
PCSK6	0.278249	0.000246193	0.0348634
TMEM19	0.365418	0.000247394	0.0348634
RAMP1	-0.578521	0.000266543	0.0372409
CYP7B1	-0.343611	0.000276056	0.0382431
CCDC82	0.269093	0.000286963	0.03942
FAM71A	-0.166309	0.00029024	0.0395379
PPFIBP1	0.323013	0.000302994	0.0409342
TXNDC15	-0.199277	0.000308591	0.0411076
SGCE	0.655005	0.000309307	0.0411076
ZFP1	-0.433323	0.000328853	0.0428989
CFHR5	-0.495712	0.000329929	0.0428989
CD37	0.398066	0.000330658	0.0428989
MYO1E	0.272958	0.000336767	0.0433475
PTPN9	-0.228083	0.000345061	0.0438318
LRRC31	0.484035	0.000345892	0.0438318
PRKCD	0.272172	0.000353649	0.0441889
DISP1	-0.436855	0.000354117	0.0441889
SLITRK2	-0.212766	0.000357744	0.0443033
FAM50B	-0.354893	0.000364642	0.0448181
ACOT4	-0.337349	0.000372166	0.0454015
PRG4	0.324587	0.000374974	0.0454051
KIF21A	0.288716	0.000379052	0.0455615
SYK	0.315373	0.00039851	0.0475294
GPX4	0.230313	0.000402966	0.0475294
TSPAN13	-0.937384	0.000404147	0.0475294
GLUD1	0.282386	0.00040911	0.0476879
RCC1	-0.302299	0.000411329	0.0476879
TM2D2	-0.259058	0.000419492	0.0482918
SPDEF	-0.192888	0.000434318	0.0496489
UFSP2	-0.232408	0.000448029	0.0507302
ARPC5	0.246283	0.000450914	0.0507302
SLC11A2	-0.263752	0.00046275	0.0507302
ELOVL5	0.308956	0.000464717	0.0507302
PIGH	-0.420698	0.000465175	0.0507302
FAT1	0.773413	0.00046684	0.0507302
SULT1C2	0.529182	0.000474527	0.0507302
SLC16A1	-0.475888	0.000477021	0.0507302
AMICA1	0.453024	0.000477285	0.0507302
GADD45A	0.374535	0.00047757	0.0507302
MMP9	0.875398	0.000479375	0.0507302
C8B	-0.282768	0.000481017	0.0507302
ST6GALNAC6	-0.309249	0.000504916	0.0526882
FAM96A	-0.276271	0.000508834	0.0526882
LPL	0.603558	0.000509252	0.0526882
TMEM203	-0.30082	0.000517662	0.0530095
NIN	0.295485	0.000521575	0.0530095
ANKH	0.192583	0.000522086	0.0530095
TMEM45B	0.848291	0.000531764	0.053659
PDCD11	-0.212665	0.000538689	0.0540242
PTPRM	0.2976	0.000551081	0.05493
CCDC50	0.277235	0.000561481	0.0556274
IMP3	-0.30094	0.000571907	0.0562698
TFF2	-0.486188	0.000574849	0.0562698
CD74	0.456486	0.000594174	0.057509
THSD7A	0.431931	0.000594545	0.057509
ZNF507	-0.273086	0.000601801	0.0576358
ZDHHC2	0.403036	0.000602907	0.0576358
MRAS	0.290817	0.000614184	0.0583725
CCR7	0.396313	0.000619235	0.0585123
GNA12	0.245111	0.00062286	0.0585167
ANO10	0.319089	0.000628406	0.0585926
RDH12	-0.349488	0.000636583	0.0585926
RPL32	-0.235446	0.000640385	0.0585926
MFSD6	0.307541	0.000642924	0.0585926
LAMA5	0.380488	0.000643762	0.0585926
COPZ1	-0.249699	0.000645174	0.0585926
GSPT2	-0.266652	0.000663475	0.0599217
IL15	0.297473	0.000674468	0.0603167
SIRT1	-0.271021	0.00067619	0.0603167
STX3	0.315663	0.000678918	0.0603167
CADM2	-0.399652	0.000691939	0.0606859
TRMT112	-0.257318	0.00069331	0.0606859
CARD16	0.324121	0.00069421	0.0606859
TMEM192	-0.241549	0.000704772	0.0612814
DNAJC19	-0.292629	0.000714888	0.0618322
RGMB	-0.373429	0.000727191	0.0625652
RPS6KA1	0.391106	0.000741106	0.0634286
TDRD12	-0.144866	0.000747657	0.063656
AFM	0.351726	0.000754396	0.063897
LSM6	-0.257778	0.000777405	0.0649463
ZNF90	-0.193686	0.000778321	0.0649463
SCD	0.843111	0.000778704	0.0649463
SLC6A6	0.355384	0.000787445	0.0652292
PRAMEF10	0.915401	0.000792008	0.0652292
TPSAB1	0.429605	0.000794067	0.0652292
MCTP2	0.480463	0.000811495	0.0663275
SEC14L3	0.482636	0.000821114	0.0667799
FAU	-0.181281	0.000830325	0.0671947
TERF2IP	-0.206398	0.000849927	0.0681472
RAPGEFL1	0.543103	0.000850433	0.0681472
SLC25A25	-0.718779	0.00086896	0.0692921
FAM9B	-0.366585	0.000889505	0.0703221
ABCA6	-0.311358	0.000890479	0.0703221
KIAA0319L	-0.199974	0.000895426	0.0703727
HSD17B2	-0.345419	0.000913178	0.0712764
HINT2	-0.174278	0.000917412	0.0712764
SNX29	0.241493	0.000922825	0.0712764
ZNF558	-0.229736	0.000924365	0.0712764
FAIM3	0.327976	0.0009476	0.072412
GHR	0.325102	0.000947952	0.072412
MGAT5B	-0.179025	0.000954747	0.0725919
SALL1	0.283738	0.000965794	0.0730918
NOTCH2	0.202115	0.000974948	0.0734446
ALDH1B1	0.358597	0.000986154	0.073948
FAM162B	-0.283524	0.000992334	0.0740716
TNFRSF21	0.317908	0.00100762	0.0747696
FAM114A2	-0.207882	0.00101083	0.0747696
ALPK2	0.834449	0.0010158	0.0747983
NCAM2	0.931631	0.00102377	0.0750473
MB	0.371059	0.00103727	0.0755299
SULT2A1	-0.284174	0.00103959	0.0755299
ATP11C	0.318327	0.00107281	0.0775985
SLC22A1	0.283148	0.00108431	0.0779397
BBOX1	0.78521	0.00108706	0.0779397
WNK3	-0.458705	0.00110845	0.0788235
R3HCC1	-0.243996	0.00110904	0.0788235
PCMT1	0.183725	0.00111529	0.0789248
STYXL1	-0.188504	0.00112395	0.0789469
KLHL11	-0.222888	0.00112526	0.0789469
TAF3	-0.141309	0.00113306	0.079042
TNR	-0.284501	0.00113629	0.079042
CACHD1	0.353586	0.0011416	0.0790754
MAGI3	-0.219785	0.00116869	0.0805968
PHF10	-0.168669	0.00117343	0.0805968
TRUB2	-0.217204	0.0011855	0.0810855
ALDH2	0.148246	0.00120112	0.0815558
DHRS7	0.376693	0.00120236	0.0815558
ABCA2	0.333736	0.00120789	0.0815927
BMP2	0.400745	0.00121897	0.0820022
LGI2	-0.355809	0.00126587	0.0846377
FABP4	0.926353	0.0012685	0.0846377
ST6GALNAC2	0.312976	0.00133117	0.0884576
PREX1	0.33124	0.00134725	0.0891642
THSD4	0.307683	0.00137944	0.0909264
MAGED2	0.250009	0.00138728	0.0910757
SLCO1B1	0.337838	0.00140169	0.0913821
MRPS9	-0.250415	0.00140654	0.0913821
DOCK5	0.387835	0.00140872	0.0913821
KLHL29	0.407754	0.00143574	0.0927669
GOLM1	0.708166	0.00144161	0.0927792
FBXO4	-0.2147	0.00148546	0.0952267
ITIH4	-0.192368	0.00151017	0.0964325
MRPL40	-0.203638	0.00151995	0.0966797
PRKAB1	0.200977	0.00153178	0.0970099
SLC35D2	-0.1946	0.00154057	0.0970099
PIK3IP1	0.283426	0.00154295	0.0970099
TMEM182	0.308255	0.00156005	0.0975384
MME	0.671915	0.00156329	0.0975384
BCKDK	0.305934	0.00157757	0.0979231
EPB41L4A	0.357044	0.00158562	0.0979231
SPTBN1	0.241164	0.00159288	0.0979231
TMSB4X	0.210048	0.00159341	0.0979231
PAIP2B	-0.455484	0.00160116	0.0980308
PCLO	0.210796	0.00161374	0.098432
SMTN	-0.172553	0.0016235	0.0986594
IDI1	0.348842	0.00165587	0.0997526
AKR1A1	0.193324	0.00165664	0.0997526
AHCY	-0.340305	0.00166268	0.0997526
PON3	-0.260322	0.0016659	0.0997526
SEC31B	0.339208	0.00168718	0.100658
BHMT2	0.228903	0.00169808	0.10094
PFKL	0.240387	0.0017157	0.101486
DOCK9	0.224264	0.00172275	0.101486
CLN5	-0.241935	0.00172589	0.101486
ACTR2	0.267912	0.00174873	0.102461
MDFIC	0.239058	0.00177376	0.103421
C14orf2	-0.227443	0.00177778	0.103421
GLP1R	-0.18663	0.00180718	0.104759
FAP	0.314898	0.00186457	0.107703
ECE1	-0.18256	0.00189053	0.108246
NKX6-3	-0.23012	0.00189798	0.108246
SEC24A	0.212303	0.00190039	0.108246
ELMO2	0.205029	0.00190045	0.108246
C1orf61	-0.16097	0.00192412	0.108629
ARRDC4	0.508159	0.00192625	0.108629
TBCEL	-0.274801	0.00192711	0.108629
TNIK	-0.342376	0.00198083	0.111274
SRRD	-0.182475	0.0020032	0.111921
MRPS33	-0.232195	0.00200605	0.111921
GPR26	-0.167275	0.00201869	0.112243
TMEM64	0.224475	0.00202944	0.112459
AGMAT	0.316896	0.00203896	0.112604
ZCCHC9	-0.189133	0.00207411	0.11416
KIAA0513	0.207126	0.00208416	0.114328
MX2	0.475708	0.00209419	0.114494
TM6SF2	0.436849	0.0021207	0.115372
NMT2	-0.244817	0.00212436	0.115372
TAF7	-0.213606	0.00218858	0.118198
NEK3	-0.309423	0.00221213	0.118198
ABAT	-0.196499	0.00221382	0.118198
GXYLT2	0.360302	0.00222722	0.118198
RCAN3	0.286481	0.00222752	0.118198
SLC6A16	-0.363254	0.00222786	0.118198
SERPINF1	0.210811	0.00223781	0.118198
GPD1	0.398737	0.00223834	0.118198
CAMK2G	0.223581	0.00224148	0.118198
SLC16A7	-0.512023	0.0022737	0.118333
DPYS	0.300126	0.00227384	0.118333
TBC1D1	0.186185	0.00227465	0.118333
UBE2NL	-0.223229	0.002278	0.118333
DENND2D	0.297517	0.00228033	0.118333
CHCHD4	-0.259117	0.00228748	0.118333
SAMD4A	0.20669	0.00231049	0.119147
DCP1B	-0.249726	0.00233708	0.119694
C3orf58	-0.412732	0.00234532	0.119694
RASL10B	-0.269117	0.00236172	0.119694
HUS1	-0.26052	0.00236397	0.119694
RNF182	0.191238	0.00237378	0.119694
CHST11	0.305881	0.00239843	0.119694
TCEB3	-0.174528	0.00239911	0.119694
DOCK10	0.411015	0.00239938	0.119694
TFAP4	-0.226638	0.00240099	0.119694
TSPAN5	-0.315123	0.00240661	0.119694
F2RL1	0.591536	0.00240833	0.119694
PLXNC1	0.448897	0.00240896	0.119694
RNF144B	0.292058	0.00243372	0.120308
PSMD5	-0.213657	0.00243604	0.120308
TREH	0.578777	0.00244647	0.120459
PDHA1	0.156959	0.00247241	0.121151
SDHA	0.190978	0.00247967	0.121151
FBL	-0.178729	0.00248766	0.121151
ABHD3	-0.271751	0.00249681	0.121151
ANXA5	0.41571	0.00249757	0.121151
NCOA4	0.196693	0.00250904	0.121296
GABPB2	-0.213459	0.0025154	0.121296
STXBP1	0.28276	0.00254405	0.121952
CDH1	0.261073	0.00255068	0.121952
SLC29A1	0.372443	0.00255577	0.121952
LRRC19	0.640083	0.00255884	0.121952
PIK3R6	0.21999	0.00257717	0.122106
CCDC6	0.182174	0.00258591	0.122106
PLEKHM3	-0.186286	0.00259078	0.122106
PTDSS2	-0.200175	0.00259197	0.122106
SPCS3	-0.269751	0.00260506	0.12237
CHAC1	-0.829895	0.00261625	0.122544
RASSF4	0.319068	0.00263438	0.123041
SEL1L2	-0.174045	0.00265965	0.123297
PHF8	-0.283716	0.00266122	0.123297
ANKS1B	0.360001	0.00266684	0.123297
CHRM1	-0.19307	0.00267221	0.123297
LECT2	0.388608	0.00267757	0.123297
DNALI1	-0.285649	0.00268746	0.123404
ITGAX	0.413337	0.00271799	0.124457
SLC5A6	-0.467026	0.00273079	0.124693
TTC33	-0.230848	0.00274245	0.124845
BTBD6	-0.198	0.00274939	0.124845
TXNDC11	-0.207359	0.00276798	0.125306
COL21A1	-0.182725	0.00277487	0.125306
INHBE	0.636847	0.00281934	0.126547
FASTKD1	-0.281619	0.00282091	0.126547
RUNX2	0.204561	0.00282803	0.126547
RPL22	-0.244278	0.00283332	0.126547
PMM1	-0.344117	0.00284178	0.126579
NID2	-0.359949	0.00285226	0.126701
HDHD1	-0.280673	0.00288816	0.127459
WIPF1	0.317951	0.00289183	0.127459
DNASE1L1	-0.215153	0.00289282	0.127459
XKR8	-0.224908	0.00291861	0.127459
LEPR	-0.513368	0.00292089	0.127459
TXNDC12	-0.265163	0.00292421	0.127459
ALG6	-0.224365	0.00292667	0.127459
TMEM57	-0.282145	0.00293172	0.127459
CTNNA1	0.177276	0.00297889	0.129167
ANKRD37	-0.570416	0.00300321	0.129877
SLC15A1	0.37185	0.00302139	0.130246
DCAF5	0.141461	0.00302767	0.130246
LEF1	0.311727	0.00305763	0.131155
RASSF5	0.283316	0.00307417	0.131155
ARL8A	0.192852	0.00308076	0.131155
STK10	0.262012	0.0030809	0.131155
NUDT16P1	-0.303607	0.00310574	0.131869
MBNL1	0.193832	0.00314406	0.133042
LAMP1	0.172581	0.00314965	0.133042
FCAMR	0.588032	0.00319	0.134399
MAP3K1	0.2263	0.00321328	0.134925
FKBP11	-0.265341	0.00321898	0.134925
HEY2	-0.37901	0.00323132	0.135096
ATP11A	0.157838	0.0032445	0.135301
RAB7A	0.137671	0.00329545	0.136933
HSD17B6	0.135054	0.00330039	0.136933
B9D2	-0.24522	0.00333947	0.137534
TRPM4	0.271332	0.00334241	0.137534
CYP4F22	0.446755	0.00334489	0.137534
VIL1	-0.734019	0.00334854	0.137534
SLC22A9	0.338078	0.00337022	0.137958
DPP4	0.342115	0.00338374	0.137958
SLC43A3	-0.274505	0.0033885	0.137958
ADCY9	-0.194561	0.00339261	0.137958
IGHD	0.811036	0.00340274	0.138026
CD82	-0.247137	0.00346241	0.140099
ACSM2B	0.304431	0.00347985	0.140324
TMEM99	-0.284242	0.00349404	0.140324
PKP2	0.281936	0.00349773	0.140324
CENPO	-0.177339	0.00350231	0.140324
RIPPLY1	-0.250442	0.00351367	0.140435
THRSP	0.764375	0.00352343	0.140482
MYO5A	0.28146	0.00354588	0.140953
RASAL2	0.236704	0.00355249	0.140953
NAT2	-0.495309	0.00357328	0.141434
BMP10	-0.366116	0.00360351	0.141996
FAM160A1	-0.346169	0.00360575	0.141996
PRKX	0.21738	0.00361353	0.141996
FAM65B	0.412991	0.00362511	0.14211
WT1	-0.19463	0.00364031	0.142364
GLT1D1	-0.320691	0.00365694	0.142456
MYBPC3	-0.221796	0.00366454	0.142456
ARHGAP26	0.260847	0.0036688	0.142456
INHBB	-0.382533	0.00368168	0.142617
EIF3L	-0.162566	0.00370044	0.143005
PACSIN3	-0.334254	0.00373341	0.143939
CES5A	0.437469	0.00376122	0.144553
SERPINA3	-0.209622	0.00377289	0.144553
CYP20A1	-0.195455	0.00377588	0.144553
ACSL4	0.883254	0.00379698	0.145006
PIGV	-0.292329	0.00380543	0.145006
ALOX5AP	0.596316	0.00381531	0.145044
SRC	0.166304	0.00385007	0.14577
CDKN1C	-0.220031	0.00385294	0.14577
LHPP	0.294974	0.00386117	0.14577
AATF	-0.175644	0.0039023	0.146646
USP35	0.248729	0.0039023	0.146646
FDPS	0.323502	0.0039259	0.14718
GLIS2	0.274657	0.00393452	0.14718
MAGEA1	-0.157266	0.00394739	0.147324
PRDM4	-0.135932	0.00397001	0.14742
FNDC5	0.78529	0.00397218	0.14742
C11orf49	-0.161288	0.00397701	0.14742
RPS8	-0.184285	0.00400023	0.147945
PPP1R11	-0.19547	0.00404266	0.149177
KLHDC8A	-0.153092	0.00406335	0.149543
ARL3	-0.237056	0.00407089	0.149543
ATP2B2	-0.262707	0.00409911	0.150242
E2F3	0.302328	0.00410844	0.150247
MDK	-0.302642	0.00412575	0.150544
MPP1	0.240723	0.00414165	0.150787
MFSD2A	-0.376486	0.00416463	0.150909
NHLRC4	-0.25622	0.00417582	0.150909
GLRX5	-0.308106	0.00418539	0.150909
PRRX2	-0.202629	0.00418719	0.150909
CCPG1	-0.21673	0.00419116	0.150909
KBTBD6	-0.206004	0.0042339	0.151447
CCDC51	-0.228697	0.00424086	0.151447
LGALS3	0.392314	0.00425502	0.151447
BSN	-0.207511	0.00425581	0.151447
NSMCE4A	-0.164335	0.00425619	0.151447
SEMA4D	0.175589	0.00427013	0.151447
NKRF	-0.232729	0.00427093	0.151447
PRSS12	0.273603	0.00430036	0.151759
ACADSB	-0.291958	0.00430246	0.151759
TNFSF9	-0.17808	0.00430758	0.151759
FKBP7	-0.191292	0.00434955	0.152261
SDHAF2	-0.144251	0.00434971	0.152261
SLC16A10	-0.495874	0.00435894	0.152261
FDFT1	0.388061	0.00436268	0.152261
CHRNA1	-0.134124	0.0043796	0.152261
ORC3	-0.18477	0.00438603	0.152261
JTB	-0.186385	0.00440106	0.152261
CBS	-0.228767	0.00440558	0.152261
RFTN1	0.173118	0.00441127	0.152261
TRAF1	0.216562	0.00441497	0.152261
TSPAN8	-0.874026	0.0044314	0.152426
MASP2	-0.156845	0.00443966	0.152426
IL32	0.729069	0.00444774	0.152426
LGALS1	0.340348	0.00447317	0.1528
CLPP	-0.200407	0.00447935	0.1528
CEACAM6	-0.432214	0.00448669	0.1528
MBNL3	-0.235867	0.00450709	0.153175
PRKAA2	0.52106	0.00452085	0.153324
RFC1	-0.408482	0.00454086	0.153684
RBMX2	-0.170153	0.00456554	0.1542
B2M	0.177634	0.00462898	0.155881
ABLIM1	0.285977	0.00463928	0.155881
NHP2	-0.173369	0.00464391	0.155881
TRAK1	0.172719	0.00469473	0.156583
TCP10L	-0.2707	0.00469668	0.156583
NIT2	0.213061	0.00469701	0.156583
DHRS13	-0.352133	0.00470711	0.156583
VN1R2	-0.164287	0.00471273	0.156583
TIMP4	-0.223769	0.0047565	0.157717
NUBPL	-0.230928	0.00477398	0.157976
HIGD2A	-0.222372	0.00481275	0.158937
MPZL2	0.252353	0.00483369	0.159307
FOXJ1	-0.228652	0.00489561	0.161023
MRPS27	-0.179642	0.00491467	0.161111
DUOX2	-0.294759	0.00491798	0.161111
PPP1R2	0.18907	0.00494885	0.161435
SAMD12	0.422759	0.0049536	0.161435
DOCK2	0.336929	0.00495752	0.161435
PVRL2	-0.26368	0.0049678	0.161448
SSTR5	-0.236056	0.00497785	0.161454
FBXO9	0.271238	0.00500686	0.161772
LCP1	0.534765	0.00500745	0.161772
WDR1	0.175954	0.00503096	0.162211
ALPL	-0.371085	0.00504088	0.162211
AMPD1	0.316365	0.00505272	0.162273
IL17RB	-0.401106	0.00506663	0.162294
DEFB1	0.543109	0.00507323	0.162294
CREG1	-0.170272	0.00509194	0.162574
FAM43B	-0.232114	0.00510523	0.162681
NELL2	0.229608	0.00511882	0.162796
LBR	-0.175636	0.00514222	0.16295
LTF	0.299895	0.00514704	0.16295
ZNF480	-0.179267	0.00515514	0.16295
ADH4	0.25256	0.00516352	0.16295
PLAU	0.281411	0.00519371	0.163587
C9	-0.307873	0.00521497	0.16394
GPR17	-0.164197	0.00522848	0.16405
LEAP2	0.31495	0.0052391	0.164068
ZNF354C	-0.20576	0.00526908	0.16452
C10orf11	0.255888	0.00527866	0.16452
AK3	0.167869	0.00528483	0.16452
PDK3	-0.310575	0.0052938	0.16452
CD36	0.340186	0.00532346	0.164799
TRIM67	-0.181374	0.00532616	0.164799
C10orf25	-0.2016	0.00533541	0.164799
MEA1	-0.206746	0.00534309	0.164799
ITGB2	0.396939	0.00536734	0.165235
MOGS	-0.206715	0.0053902	0.165627
DAAM2	-0.274106	0.00540343	0.165722
TRIO	0.222101	0.005416	0.165796
KCNJ4	-0.233791	0.00545299	0.166617
DGKA	0.264524	0.00550748	0.167968
SPEM1	-0.21675	0.00551978	0.168029
CYLD	0.205042	0.00555993	0.168937
C9orf156	-0.150703	0.00559727	0.169754
ZNF576	-0.209532	0.00561361	0.169754
CAPG	0.33926	0.00561796	0.169754
VPS72	-0.182362	0.00563566	0.169974
GINS4	0.255597	0.00564749	0.170017
MCEE	-0.216903	0.00568456	0.170819
ERGIC1	0.185195	0.00572927	0.171676
IGLJ3	0.785231	0.00573407	0.171676
ZNF583	-0.226953	0.00575521	0.171993
ITIH5	0.244897	0.00576804	0.172062
ZIC1	0.450259	0.00580937	0.172897
NFYA	0.205329	0.00581719	0.172897
ADCY7	0.210155	0.00587006	0.174145
XPC	-0.181573	0.00588048	0.174145
FAM192A	-0.182759	0.00590083	0.174432
LOC388692	0.254225	0.00596107	0.175862
ZNF404	-0.219256	0.00597933	0.175862
VPS18	0.1722	0.00598582	0.175862
HLA-DRA	0.556988	0.00599225	0.175862
C10orf88	-0.193901	0.00604374	0.1768
PRAP1	0.409427	0.00604582	0.1768
PPP3CA	0.209716	0.00606022	0.176904
WDHD1	0.301213	0.00608668	0.17718
IGF2BP1	-0.125483	0.00609631	0.17718
CFHR4	-0.563557	0.00610217	0.17718
LAMP3	0.256418	0.00612267	0.177333
GTF2E2	-0.180807	0.00612914	0.177333
DYNLT1	0.248564	0.00620452	0.179197
SFXN4	-0.157309	0.00623701	0.179817
SNF8	-0.179085	0.00625445	0.180002
F10	-0.189261	0.00630263	0.18107
APOE	0.203436	0.00633205	0.181597
MSI1	-0.172865	0.00639983	0.183121
CSNK1A1P1	-0.185973	0.00642599	0.183121
NOL4	0.386565	0.00642649	0.183121
SLC17A7	-0.15508	0.00643264	0.183121
NUDT13	-0.320694	0.00644122	0.183121
PPIH	-0.161849	0.00651294	0.184839
HYDIN	0.579475	0.00653412	0.185118
ID4	-0.241374	0.00655486	0.185124
OXSM	-0.202307	0.00655697	0.185124
TPBG	-0.195294	0.0065732	0.185262
FLII	0.158358	0.00659623	0.185591
EZR	0.217082	0.00664146	0.186145
SCAND1	-0.236751	0.00664711	0.186145
ZYG11B	0.273696	0.00665005	0.186145
ACTR10	-0.193252	0.0066814	0.186702
ZNF214	-0.192008	0.00675399	0.188409
SLC7A2	-0.200473	0.00690682	0.192344
CDKN2AIPNL	-0.196165	0.00692036	0.192393
ANXA13	0.537066	0.00696518	0.19331
BHMT	0.342023	0.00698601	0.19356
CXorf65	0.234147	0.00700298	0.193702
DUOXA2	-0.206675	0.00703244	0.194188
CCDC69	0.235437	0.00707576	0.194388
HGSNAT	0.12349	0.00707829	0.194388
YDJC	-0.228015	0.00708559	0.194388
ERCC4	-0.19032	0.00708726	0.194388
DLEU1	-0.312639	0.00712792	0.194825
EPHA3	0.422528	0.00713325	0.194825
KCTD15	0.204366	0.00713892	0.194825
WDR74	-0.192134	0.00715707	0.194923
RAD23B	0.0984308	0.00717823	0.194923
KRCC1	-0.257791	0.00718906	0.194923
GPR112	-0.123606	0.0071998	0.194923
RAB26	0.407513	0.00720446	0.194923
SIX6	-0.188619	0.00721407	0.194923
WHSC1	0.166844	0.00724781	0.195243
CD70	-0.160745	0.00725252	0.195243
PTGR1	0.239659	0.00726174	0.195243
HLA-DPA1	0.509155	0.00730035	0.195959
LIX1L	-0.210863	0.00732004	0.196165
SPG20	0.326208	0.00738168	0.197493
ERGIC2	-0.232548	0.00744014	0.198709
GSTA1	0.273361	0.00746345	0.198709
PRIMA1	-0.158921	0.00747054	0.198709
ABCB6	-0.229695	0.00747576	0.198709
RPL12	-0.159818	0.00751238	0.199359
TRIM14	0.233182	0.0075375	0.199497
MNDA	0.534794	0.00755464	0.199497
DPCR1	-0.265362	0.00755518	0.199497
RNF185	-0.227841	0.00757677	0.199497
WDR48	0.146645	0.00757861	0.199497
KIAA1324	0.253292	0.00759293	0.199553
RPS7	-0.167338	0.00762404	0.200049
BMP8B	-0.246361	0.00764089	0.200068
UNC93A	0.552783	0.00767235	0.200068
RASL11A	-0.198358	0.00767586	0.200068
RPL34	-0.174928	0.00769028	0.200068
C16orf80	-0.300455	0.00769416	0.200068
CTNND2	0.335134	0.00769821	0.200068
BCOR	0.172365	0.00772067	0.200267
RALGAPB	0.138625	0.00774976	0.200267
CARS2	-0.168162	0.00775406	0.200267
ATP1B2	-0.275349	0.00775486	0.200267
ZNF184	-0.190554	0.00788074	0.20313
GHDC	-0.217574	0.00789747	0.20313
ITGAV	0.377886	0.00792644	0.20313
TRAF3IP3	0.250111	0.00793108	0.20313
WNK1	0.268268	0.00793456	0.20313
ANGPTL4	-0.601304	0.00794031	0.20313
C20orf181	-0.163552	0.00795753	0.203253
WDR89	-0.220126	0.00797986	0.203505
COPZ2	0.23812	0.00810662	0.206416
HAX1	-0.246554	0.00813056	0.20642
PMS2P4	0.180834	0.00813202	0.20642
AKR1D1	0.426475	0.00817431	0.207067
TRMT5	-0.175233	0.00818286	0.207067
AGRP	-0.184774	0.00820664	0.207348
CTSG	0.240708	0.00824675	0.207811
OSBPL2	0.125094	0.00826647	0.207811
CCL22	0.227825	0.00828217	0.207811
PPP1R3C	0.593185	0.00828429	0.207811
COX16	-0.158541	0.00830378	0.207811
IFFO2	0.386594	0.00831237	0.207811
NSDHL	0.302502	0.00831398	0.207811
L1CAM	-0.162322	0.00833812	0.208097
CHST12	-0.174431	0.00842951	0.210057
NPL	0.277418	0.00846407	0.210368
VPS13D	0.162077	0.00846774	0.210368
TMEM27	0.384751	0.00848815	0.210518
SLC41A2	0.234542	0.00849955	0.210518
AURKA	-0.28572	0.00852601	0.210854
HRASLS2	0.488857	0.00856768	0.211565
LTBP1	0.309474	0.00860309	0.212113
FAM84B	-0.207316	0.00861584	0.212113
CPA3	0.436986	0.00864331	0.212469
AKNAD1	-0.145606	0.00868481	0.213169
KIR2DS5	-0.1902	0.00871904	0.213688
SPP1	0.8185	0.00873741	0.213818
C1RL	-0.247064	0.00880865	0.215239
RCOR1	0.162841	0.00882859	0.215405
SFT2D3	-0.209851	0.00885627	0.215638
CIDEA	-0.162583	0.00886454	0.215638
IFI27	0.433046	0.00892226	0.215967
IRF1	0.398148	0.0089225	0.215967
TOMM40	-0.21947	0.00893158	0.215967
TOMM22	-0.224178	0.0089335	0.215967
LGALS9	0.242595	0.00894545	0.215967
C19orf70	-0.239427	0.00898905	0.215967
LSM1	-0.172019	0.00898955	0.215967
RASEF	0.421814	0.00900584	0.215967
ERC1	0.148371	0.00900852	0.215967
LRRC8E	0.189547	0.00901017	0.215967
PAX7	-0.139033	0.00903007	0.216127
BCAM	-0.243418	0.00905541	0.216416
NUDC	-0.2094	0.00907666	0.216607
APOM	-0.245053	0.00909444	0.216715
CHRNG	-0.21651	0.00913497	0.217058
KLC1	0.197973	0.00913539	0.217058
CCNB3	-0.184605	0.0091735	0.217648
SYT17	-0.260575	0.00920355	0.218044
CINP	-0.151737	0.00926895	0.219276
RHAG	-0.169471	0.00930804	0.21981
CD53	0.442085	0.00931932	0.21981
SEPT7	-0.228578	0.00933187	0.21981
CWF19L1	-0.163543	0.00934768	0.219865
ASS1	-0.206084	0.0093871	0.220437
PROZ	-0.465716	0.00939896	0.220437
MAST4	0.214083	0.0094504	0.221326
EVI2B	0.49962	0.00949425	0.221545
TSPAN1	-0.278058	0.00951644	0.221545
CA12	0.486017	0.00952476	0.221545
B3GAT1	-0.528562	0.00952535	0.221545
MED24	0.121755	0.00954006	0.221545
LOC100130285	-0.256361	0.00954921	0.221545
RCC2	0.231858	0.00955669	0.221545
RAC2	0.362579	0.00956818	0.221545
SCN1B	-0.23309	0.00960216	0.222018
GNPNAT1	-0.211212	0.00964227	0.222319
SCP2	0.140383	0.00964859	0.222319
NFATC4	-0.123639	0.00965598	0.222319
RP1	-0.191122	0.00974096	0.22396
ADAL	-0.174206	0.00978197	0.224325
FZD5	-0.176866	0.00978921	0.224325
ALKBH1	-0.183315	0.00979802	0.224325
APOBEC4	0.156825	0.00981883	0.224487
SMPDL3A	-0.254785	0.00985829	0.225075
PANK3	0.223979	0.00987992	0.225159
C8A	-0.229404	0.00988953	0.225159
CENPQ	-0.19884	0.00992278	0.22546
PAPPA2	-0.450644	0.00993033	0.22546
ZMYM2	0.204043	0.00999732	0.226357
NAT1	-0.335205	0.0100015	0.226357
ALOX5	0.33333	0.0100114	0.226357
HAL	-0.454023	0.0100466	0.226839
P2RX3	-0.231993	0.0101173	0.228095
PLSCR4	-0.305221	0.0101341	0.228095
HTR4	-0.121357	0.0101441	0.228095
CDK2AP2	-0.301385	0.010166	0.228275
S100A14	0.341211	0.010208	0.228677
VAMP1	0.377175	0.0102119	0.228677
HAO1	0.222929	0.0103806	0.231607
MRPL1	-0.18516	0.0104004	0.231607
MLANA	-0.186338	0.0104049	0.231607
GM2A	0.191091	0.0104074	0.231607
MARK1	-0.184246	0.0104224	0.231607
ZNF268	-0.134589	0.0104278	0.231607
RSPO3	-0.236594	0.0104452	0.231669
GALK2	-0.194727	0.0104617	0.231669
ROBO1	0.313387	0.0104765	0.231669
RAPGEF2	0.174334	0.0104974	0.231669
FAM104B	-0.142075	0.0105048	0.231669
ATXN7	0.173357	0.0105156	0.231669
LIMK1	0.176241	0.0105996	0.233206
GPR150	-0.201039	0.0106159	0.23321
EXOSC2	-0.180313	0.0106284	0.23321
SCAF1	-0.177862	0.0106432	0.233224
IRX3	-0.17722	0.010706	0.234152
CD151	0.312022	0.0107143	0.234152
C21orf119	-0.288198	0.0107495	0.234494
EPSTI1	0.333752	0.0107586	0.234494
KATNA1	-0.181548	0.0107781	0.234606
HLA-DRB4	0.485448	0.0107954	0.234671
DUSP22	-0.168939	0.0108465	0.235468
CXCL10	0.854674	0.0108733	0.235737
TUBA4A	-0.315635	0.0108902	0.235792
TBC1D29	-0.179527	0.0109534	0.236556
RTN1	0.187545	0.0109545	0.236556
COX7A1	-0.196321	0.0110537	0.238078
PPARG	0.237708	0.011062	0.238078
TXNIP	0.400958	0.0110686	0.238078
CTF1	-0.212863	0.0111518	0.239551
PFKFB2	0.155665	0.0112327	0.240742
UBFD1	-0.146528	0.0112367	0.240742
CD247	0.201681	0.0113036	0.241461
STMN2	0.516779	0.0113156	0.241461
HDLBP	-0.131715	0.0113308	0.241461
SMPD3	0.367258	0.0113389	0.241461
TNIP1	0.170836	0.0113599	0.241461
DYNC1H1	0.155674	0.0113675	0.241461
RPS23	-0.284997	0.0113847	0.241461
STEAP1	-0.399192	0.0113884	0.241461
PDCD1	-0.211675	0.0114176	0.241767
GOLPH3L	-0.183845	0.0115233	0.243468
PGS1	0.201508	0.0115278	0.243468
TMED3	0.19467	0.01157	0.244046
DMD	-0.182902	0.0116128	0.244552
RASSF3	0.334732	0.011624	0.244552
CYP7A1	1.30137	0.0116421	0.244616
KLF8	0.186934	0.0116841	0.244616
KLHL6	0.246274	0.011692	0.244616
CEND1	-0.194736	0.0116977	0.244616
ADH1C	0.236839	0.0117127	0.244616
TUBB3	-0.25089	0.0117298	0.244616
CHGA	-0.133159	0.0117318	0.244616
PMS2P5	0.244094	0.0117555	0.244798
FMO4	-0.303537	0.0117853	0.245044
GATM	0.144583	0.0117973	0.245044
TFPI	-0.234183	0.0118947	0.246195
ABCA13	-0.193978	0.0118998	0.246195
SELL	0.605252	0.0119067	0.246195
SLC39A9	0.0931816	0.0119129	0.246195
SYPL2	0.32217	0.0119771	0.2465
P4HA3	-0.190767	0.0119926	0.2465
SLFN13	0.288892	0.0119967	0.2465
NR4A1	-0.695997	0.0120028	0.2465
ACER3	0.291216	0.0120031	0.2465
COLEC12	-0.188645	0.0120863	0.247281
PIK3CG	0.307087	0.0121107	0.247281
RBBP9	0.239674	0.0121124	0.247281
ZNF271	-0.163127	0.012121	0.247281
SIK1	-0.836584	0.0121358	0.247281
TRIM47	0.222181	0.0121419	0.247281
SURF2	-0.195986	0.012147	0.247281
MRPL22	-0.187483	0.0122257	0.248574
MCOLN3	0.20348	0.0122989	0.249054
ATP6V1B2	0.163954	0.0123038	0.249054
PSPN	-0.212992	0.0123063	0.249054
ACSL1	0.16678	0.0123103	0.249054
HADH	0.234012	0.012407	0.250702
CD48	0.359014	0.0124253	0.250761
SMC1A	0.18204	0.0124634	0.25087
ERBB2	0.336363	0.0124878	0.25087
OXSR1	0.134707	0.0124946	0.25087
THAP7	-0.229456	0.0124967	0.25087
FOXA1	0.214814	0.0125155	0.25087
MRPS12	-0.203526	0.0125228	0.25087
COX6A2	-0.227278	0.0125415	0.250937
CLDN1	0.174696	0.0125798	0.251396
CLDN23	-0.195786	0.0126523	0.252536
CLDN12	-0.197906	0.0126856	0.252892
MCHR2	0.120662	0.0127289	0.253446
KRTAP4-7	-0.160552	0.0127692	0.25394
SOCS2	-0.62136	0.0127899	0.253969
PPM1L	0.27839	0.0128017	0.253969
LOC339803	-0.237444	0.0128795	0.255045
FAM19A5	-0.212586	0.0128872	0.255045
KIAA1109	0.166926	0.012919	0.255365
PAQR5	0.272794	0.0129537	0.255742
CNDP1	0.489668	0.0130135	0.255879
DEFB108B	0.161308	0.0130319	0.255879
KRT5	-0.181694	0.0130342	0.255879
CNGB3	-0.0991035	0.0130375	0.255879
RHBDD3	-0.202099	0.0130549	0.255879
PXMP2	-0.200101	0.013084	0.255879
PADI2	0.14817	0.0130903	0.255879
ZCWPW1	-0.224619	0.0130976	0.255879
COMMD5	-0.157697	0.0131015	0.255879
AGXT	-0.198817	0.0131677	0.256864
ZFP90	-0.124859	0.013243	0.257949
HPR	-0.177391	0.0132548	0.257949
ZFP3	-0.202698	0.0132947	0.258014
NUBP1	-0.176475	0.0133002	0.258014
ZNF639	-0.222249	0.0133056	0.258014
SCUBE1	0.587545	0.0133524	0.258425
S100A11	0.402697	0.0133668	0.258425
TRPV4	0.234346	0.0133742	0.258425
SLC35A5	-0.185595	0.0134132	0.258873
RDX	0.149898	0.0134701	0.259532
LIN7A	0.129819	0.0134791	0.259532
CLDN5	-0.21539	0.0135226	0.259632
SLC16A4	-0.366565	0.0135242	0.259632
ADAMTSL2	0.400804	0.013532	0.259632
LRRC61	-0.309965	0.0135612	0.259889
YBX2	-0.221851	0.0136285	0.260507
POLR2E	0.164979	0.0136409	0.260507
PLA2G16	-0.237658	0.0136422	0.260507
SH3D19	-0.17135	0.0136572	0.260507
PTPRH	-0.332885	0.0137216	0.26057
DCTD	-0.164313	0.0137502	0.26057
ZC3HC1	-0.183901	0.0137551	0.26057
TNFSF13B	0.332226	0.0137573	0.26057
SIAH2	-0.278045	0.0137592	0.26057
CNPY2	-0.140249	0.0137611	0.26057
GLIPR1	0.438712	0.0137721	0.26057
INTS8	-0.200309	0.0138168	0.261113
TIMM17B	-0.179727	0.0138612	0.26129
PILRA	0.277206	0.0138794	0.26129
C11orf71	-0.220617	0.013887	0.26129
MAP3K9	-0.153136	0.0138901	0.26129
DZIP1	0.288866	0.0139097	0.261359
CBX7	-0.219568	0.0140353	0.263365
NRCAM	0.20614	0.0140641	0.263365
EXD2	-0.1332	0.0140648	0.263365
SARS2	-0.165759	0.014144	0.264545
ECM2	-0.210029	0.0141686	0.264701
BCDIN3D	-0.167153	0.0141923	0.264842
GRIN2B	-0.133021	0.0142487	0.26494
LYZ	0.662954	0.0142495	0.26494
LRRC14	0.142216	0.0142826	0.26494
ZNF185	0.193031	0.0142855	0.26494
FASN	0.654558	0.0142874	0.26494
CACNA1D	0.23397	0.0142948	0.26494
GOSR2	0.187186	0.0143576	0.265802
UBE2I	-0.123261	0.0144497	0.267205
WNT10A	-0.15643	0.0144865	0.267565
SPOP	-0.120782	0.0145082	0.267565
ATL3	0.162839	0.0145183	0.267565
MID1IP1	0.311684	0.0145767	0.268263
GPNMB	0.550595	0.014589	0.268263
CDADC1	0.224709	0.0146462	0.269013
TSHZ2	0.264141	0.014668	0.26911
PLEK	0.408311	0.0147066	0.269389
IMMP1L	-0.255097	0.0147161	0.269389
POM121L2	0.152536	0.0147367	0.269464
MTIF2	-0.146452	0.0147868	0.269673
IQGAP1	0.356892	0.0147879	0.269673
ADH1A	0.222056	0.0147991	0.269673
LRRC66	0.199029	0.0148249	0.269673
DUSP23	-0.214903	0.0148306	0.269673
TNFAIP2	0.318442	0.0148698	0.270086
MYH10	-0.193501	0.0148975	0.270288
ATOH1	-0.129377	0.0149288	0.270468
NAA50	0.168312	0.0149405	0.270468
DNM2	0.113368	0.0149738	0.270771
OR8D1	-0.133546	0.0150078	0.271085
C14orf142	-0.215976	0.0150374	0.271321
KLF5	-0.33108	0.0150934	0.271572
LCP2	0.340605	0.0151117	0.271572
ANKRD36B	0.406175	0.0151194	0.271572
DGCR5	0.272021	0.0151296	0.271572
CCND3	0.164667	0.0151344	0.271572
POLR2H	-0.166635	0.0151769	0.271797
LAPTM5	0.476294	0.0151883	0.271797
UBAC2	-0.129938	0.0152094	0.271797
STX4	0.159534	0.0152365	0.271797
CYP4F12	-0.395732	0.0152384	0.271797
ACSS3	0.269717	0.0152467	0.271797
DRG1	-0.136697	0.0153297	0.272889
SEPT6	0.214347	0.0153551	0.272889
PIGS	-0.121093	0.0153589	0.272889
DLD	0.180977	0.0153955	0.272889
ALAD	0.264291	0.0154007	0.272889
ADAM33	-0.155224	0.015429	0.272889
NAPEPLD	-0.284656	0.0154352	0.272889
COX5B	-0.162287	0.0154504	0.272889
TTR	0.120605	0.0154582	0.272889
NSUN5	-0.170669	0.0155301	0.273665
C9orf3	0.268018	0.0155356	0.273665
IGHM	0.67402	0.015585	0.274181
ZNF784	-0.222416	0.0155985	0.274181
IGJ	0.73262	0.0156886	0.275469
ACAT1	0.15157	0.0157393	0.27601
IFNGR2	0.187722	0.0157532	0.27601
KIF26A	-0.159245	0.0158142	0.276686
ACLY	0.285658	0.0158323	0.276686
ATOH8	-0.325136	0.0158426	0.276686
SLITRK1	-0.134384	0.0159216	0.277673
DENND5A	0.167957	0.0159478	0.277673
PHACTR4	0.16234	0.01595	0.277673
ENO1	0.208022	0.0159816	0.277928
PEX11B	-0.167391	0.0160007	0.277964
ALG9	-0.152881	0.016061	0.278715
DHX34	-0.173773	0.0161283	0.279294
LRG1	-0.430012	0.0161394	0.279294
TBPL1	-0.176161	0.0161554	0.279294
ZNF703	-0.145413	0.0161832	0.279294
HMGCR	0.421284	0.016186	0.279294
PURB	-0.166197	0.0161969	0.279294
HLA-G	0.200463	0.0162236	0.279302
TDRD3	-0.161094	0.0162457	0.279302
RPS6KA5	0.279387	0.0162486	0.279302
SERPINA5	0.289072	0.016307	0.279773
PPIE	-0.155747	0.0163102	0.279773
CCDC62	-0.151473	0.0163402	0.279931
UGT1A1	0.181334	0.0163537	0.279931
ARHGEF19	-0.184757	0.0163964	0.280369
LOC284023	-0.189998	0.0164407	0.280501
GABRQ	0.125141	0.0164457	0.280501
SUSD1	0.296718	0.0164556	0.280501
SH3KBP1	0.132201	0.0166326	0.282627
PHACTR3	-0.138183	0.0166445	0.282627
CD207	0.178606	0.0166455	0.282627
NOP14	-0.183699	0.0166644	0.282627
YLPM1	0.132093	0.0166668	0.282627
PIGP	-0.17684	0.0167438	0.282982
CHRAC1	-0.153061	0.0167795	0.282982
ARMCX3	0.211912	0.0167805	0.282982
HSPBP1	-0.216325	0.0167838	0.282982
GSTO1	-0.192657	0.0168035	0.282982
FERMT3	0.256481	0.0168121	0.282982
WIPI1	0.264488	0.0168142	0.282982
SHROOM2	-0.200902	0.0168263	0.282982
TMED2	0.145889	0.0168613	0.283085
LGALS3BP	0.333635	0.0168845	0.283085
APAF1	0.150395	0.0168906	0.283085
IFI6	0.456529	0.0169016	0.283085
ARF3	0.15028	0.0169285	0.283148
ARMC4	-0.136824	0.0169466	0.283148
SIGIRR	0.278388	0.016962	0.283148
UBR5	0.159888	0.0169747	0.283148
RHOBTB1	0.266924	0.0169961	0.283216
TAPBP	0.182254	0.0170632	0.284045
NUDT16	-0.215859	0.0171136	0.284594
ST3GAL4	-0.192205	0.0171524	0.284949
NKPD1	-0.164835	0.0171983	0.285422
GTSF1	-0.179637	0.0172468	0.285937
NCEH1	0.356015	0.0172762	0.286133
RAB1A	0.187057	0.0173098	0.2864
PMPCB	-0.122907	0.0173515	0.2868
PIP4K2A	0.238919	0.0174345	0.28735
NUBP2	-0.21297	0.0174465	0.28735
BSG	0.215972	0.017458	0.28735
DGAT1	0.298666	0.0174671	0.28735
CNFN	-0.209555	0.0174866	0.28735
POLR1E	-0.195868	0.0174903	0.28735
TNRC6C	-0.158191	0.0176305	0.288606
NR4A2	-1.01574	0.0176439	0.288606
TREM2	0.378403	0.0176475	0.288606
TRIM24	-0.179818	0.0176481	0.288606
TSLP	0.284731	0.0176791	0.288606
SNORA65	-0.389588	0.0176901	0.288606
CNOT7	-0.126177	0.0177178	0.288606
SEL1L3	0.339157	0.0177242	0.288606
CD52	0.42188	0.0177256	0.288606
ROS1	0.140408	0.0177527	0.288759
MRPS5	-0.134469	0.0177936	0.288833
TCF15	-0.191394	0.0178158	0.288833
NBEAL2	0.151091	0.0178189	0.288833
HAGH	0.148409	0.0178338	0.288833
RPS25	-0.146204	0.017853	0.288833
RALGPS1	0.214816	0.0178632	0.288833
PRPF19	-0.149503	0.0178994	0.288926
TRAK2	-0.156445	0.0179388	0.288926
WNT2	0.209254	0.0179627	0.288926
EPHX1	0.198737	0.0179628	0.288926
CPD	-0.283209	0.0179663	0.288926
CCBL2	-0.184433	0.0179861	0.288926
SVIL	0.160744	0.0180013	0.288926
HDDC2	-0.140183	0.0180204	0.288926
GRM8	0.337948	0.0180281	0.288926
PCYOX1	0.207751	0.018082	0.289506
FAM173B	-0.233719	0.0181122	0.289707
TLE3	0.290676	0.0182709	0.291931
ARL6IP6	-0.153999	0.0182906	0.291931
SLC38A9	-0.182904	0.0183048	0.291931
PITPNC1	0.219939	0.0183644	0.291951
HOXA6	-0.164233	0.0183655	0.291951
EIF4E3	0.272326	0.0183664	0.291951
FUT6	-0.273884	0.0183911	0.291951
HIPK1	0.148952	0.0184032	0.291951
SLC12A6	0.188345	0.0184132	0.291951
ABR	0.203248	0.0184562	0.292348
XCL1	0.252881	0.0185328	0.293278
FMNL1	0.210123	0.0185738	0.293642
A4GNT	0.128867	0.0186104	0.293937
NGB	-0.167539	0.0186516	0.29426
KRT24	-0.0962648	0.0187062	0.29426
SUMO4	0.326849	0.0187229	0.29426
C11orf95	-0.214202	0.0187339	0.29426
TMEM86B	-0.278009	0.0187879	0.29426
GOLT1A	-0.276897	0.0187971	0.29426
CORO1C	0.252162	0.0188143	0.29426
TXNL4B	0.204943	0.0188189	0.29426
DCUN1D4	-0.198647	0.0188642	0.29426
FANCI	0.296636	0.018865	0.29426
WDR34	-0.223634	0.0188763	0.29426
PPM1K	-0.332643	0.018883	0.29426
HDAC6	0.19372	0.0189103	0.29426
ACOT12	0.262745	0.0189116	0.29426
RAB40B	-0.231343	0.0189153	0.29426
PPARA	-0.199603	0.0189315	0.29426
ST3GAL1	-0.262657	0.0189369	0.29426
ARMC5	-0.190077	0.0189652	0.294421
N6AMT2	-0.184265	0.0189938	0.294584
FBLL1	-0.200491	0.0190143	0.294623
AGPAT5	-0.240891	0.019109	0.29581
FITM2	-0.163137	0.0191346	0.295925
MYO6	0.179185	0.0191607	0.296049
NCF2	0.43274	0.0192001	0.296378
FAM83D	-0.229751	0.0192466	0.296816
TMEM5	-0.164438	0.0193307	0.2976
TMEM167B	0.130767	0.0193707	0.2976
MEPCE	-0.178427	0.019378	0.2976
MBNL2	0.27843	0.0194084	0.2976
RMI1	-0.220205	0.0194332	0.2976
C1GALT1C1	-0.199193	0.0194501	0.2976
GARNL3	0.219465	0.0194513	0.2976
CDR2L	-0.1403	0.0194607	0.2976
DNAJC22	0.19742	0.0194614	0.2976
LOC439938	-0.171667	0.0194855	0.297691
NOX1	-0.110597	0.0195304	0.297939
GLUL	0.202897	0.0195554	0.297939
TBC1D8	0.172826	0.0195564	0.297939
SLC35A1	-0.161162	0.0196082	0.298449
C1R	-0.147293	0.0197049	0.299259
ESRRA	-0.202568	0.0197065	0.299259
LRCH1	0.19061	0.0197298	0.299259
PYGB	0.206252	0.0197377	0.299259
HAUS5	-0.167585	0.0197947	0.299259
TRPV3	-0.256199	0.0198059	0.299259
CNGA1	-0.324147	0.0198109	0.299259
SERPING1	-0.118345	0.0198269	0.299259
PKIB	0.182916	0.0198542	0.299259
HTATIP2	-0.211333	0.0198895	0.299259
PPL	0.265543	0.0199054	0.299259
ERN2	-0.170881	0.0199063	0.299259
AQP3	-0.265296	0.0199139	0.299259
DMAP1	-0.168561	0.0199177	0.299259
C15orf61	-0.215694	0.0199616	0.299407
ADCY10	-0.321675	0.0199641	0.299407
HMBS	-0.172801	0.0200065	0.299768
HMCN1	0.330877	0.0200601	0.299952
CACNA1S	-0.125289	0.0200726	0.299952
ACSF2	0.255553	0.0200738	0.299952
ZNF8	0.146499	0.0200933	0.299968
FUZ	-0.202471	0.0201287	0.3001
TLN2	0.153613	0.0201388	0.3001
PLA2G7	0.517875	0.0201574	0.300103
TOB1	-0.386989	0.0202289	0.300893
IL17C	-0.169321	0.0204693	0.304149
INPP1	-0.268722	0.020485	0.304149
ALDH1A1	0.191944	0.0205268	0.304313
CHI3L1	1.01219	0.0205438	0.304313
MCFD2	-0.192044	0.0205654	0.304313
SPATA8	-0.145295	0.0205705	0.304313
MYO16	-0.1512	0.0206005	0.304482
FAF2	-0.121083	0.0206375	0.304753
GDA	0.240295	0.0206903	0.305257
ZNF775	-0.190987	0.0207411	0.30573
DOCK8	0.321881	0.020771	0.305759
SERPINA12	-0.159191	0.0207805	0.305759
PQLC3	0.169974	0.0208356	0.305838
NACA2	-0.217499	0.0208363	0.305838
PLEKHA4	-0.208252	0.0208433	0.305838
LMNB1	0.253815	0.0208796	0.305838
FGR	0.273489	0.0208839	0.305838
EXOSC4	-0.167537	0.0209153	0.305838
MAT1A	-0.140829	0.021005	0.305838
CPPED1	0.226571	0.0210261	0.305838
TRMT12	-0.189126	0.0210345	0.305838
C9orf114	-0.204778	0.0210709	0.305838
SPI1	0.225096	0.0210757	0.305838
ELP4	-0.162654	0.0210861	0.305838
PTPN6	0.172296	0.0210876	0.305838
IL2RG	0.32893	0.0210945	0.305838
SMAD5	0.216562	0.0210972	0.305838
LEPREL1	-0.242638	0.0210993	0.305838
CORO1A	0.354295	0.0211039	0.305838
IGFBP1	-0.841378	0.0211427	0.305933
ADAM28	0.25089	0.0211479	0.305933
ALG14	-0.161203	0.0211942	0.306332
ABCC1	0.228798	0.0212172	0.306393
S100A4	0.26343	0.0212429	0.306494
CCDC122	0.189717	0.0212668	0.306568
LZTS1	-0.127175	0.0213807	0.307737
PTGER4	0.331726	0.0213856	0.307737
EN2	-0.141553	0.0214269	0.308061
RSBN1L	-0.128562	0.0214772	0.308512
HRK	-0.212973	0.0215072	0.30855
SERPINA1	-0.111051	0.0215175	0.30855
RAB31	0.372386	0.0215482	0.308719
P4HTM	-0.170575	0.02163	0.30946
FAM200B	-0.210064	0.0216378	0.30946
HCK	0.341291	0.021753	0.310837
ALDOB	0.111626	0.0218351	0.311541
CRYBA4	-0.171907	0.0218539	0.311541
PKN3	-0.256927	0.0218595	0.311541
CXCL9	0.663817	0.0218853	0.311579
VCAN	0.633659	0.0219003	0.311579
TNFSF8	0.253237	0.0219599	0.312155
ZBTB9	-0.188723	0.0220513	0.312917
TANC2	0.166474	0.0220518	0.312917
PLLP	-0.333675	0.0220904	0.313193
CNTNAP2	0.141772	0.0221126	0.313237
C20orf62	-0.219005	0.0221798	0.313605
LRP1B	0.337079	0.0221806	0.313605
APBB1IP	0.27979	0.0221962	0.313605
C2CD4B	-0.179715	0.022228	0.313783
SKAP1	-0.191841	0.0222608	0.313785
HYAL3	0.17013	0.0222665	0.313785
PROL1	0.326033	0.0222902	0.313848
TMED1	-0.212106	0.0223518	0.313873
C7orf33	-0.135959	0.0223538	0.313873
CSF2RA	0.212443	0.0223572	0.313873
ATG4C	-0.163823	0.0223688	0.313873
CARD10	-0.174051	0.0224027	0.31408
RDH8	-0.156329	0.0225032	0.315218
CLCN3	-0.137838	0.0226007	0.315923
PML	0.126353	0.0226262	0.315923
PHYH	0.207344	0.0226272	0.315923
MTMR7	-0.125688	0.0226362	0.315923
PPM1A	0.173012	0.0226766	0.315923
LOC284379	-0.147998	0.0226859	0.315923
HERPUD1	-0.203324	0.0226888	0.315923
ZNF416	-0.142752	0.0227734	0.316108
CST7	0.281512	0.0227791	0.316108
ATOX1	-0.246801	0.0227866	0.316108
NUDT15	-0.173735	0.0227893	0.316108
ANKRD46	-0.173741	0.0227987	0.316108
CLEC4D	0.29474	0.0229205	0.317526
ECSIT	-0.191327	0.0230373	0.318473
REEP6	0.235882	0.0230394	0.318473
OAS3	0.263789	0.0230473	0.318473
KLF17	0.119341	0.0230695	0.318474
MSRA	0.149617	0.0230863	0.318474
TAGLN2	0.273259	0.0231555	0.318906
TLR4	0.306979	0.0231749	0.318906
KNTC1	0.307319	0.0231842	0.318906
OR12D3	-0.139207	0.0231956	0.318906
STAT4	0.398574	0.02323	0.31911
PSME1	0.134326	0.023253	0.319158
UBA6	0.221165	0.0233045	0.319596
PECAM1	0.300169	0.0233645	0.32015
IFNAR1	-0.167137	0.0234214	0.320605
FHIT	0.160589	0.0234369	0.320605
LYPLA2	-0.210271	0.0235093	0.321064
ELOF1	-0.189799	0.0235097	0.321064
CCDC9	-0.14432	0.023534	0.321127
ENPP2	0.520777	0.0235731	0.321152
PPP1R8	-0.115926	0.0235874	0.321152
GAS1	-0.217279	0.0236069	0.321152
GAS7	0.152127	0.0236312	0.321152
DHRS9	0.26917	0.023634	0.321152
MKX	-0.277035	0.0236581	0.321212
MICAL1	0.186991	0.0237251	0.321854
SAMD5	-0.280915	0.0238214	0.322893
LMOD3	0.159495	0.0238717	0.323306
KLRB1	0.305057	0.0239043	0.32348
SMURF2	0.22031	0.0239488	0.323694
DAK	0.364384	0.0239597	0.323694
TFF1	-0.248304	0.0240022	0.323848
HMCN2	-0.168085	0.0240108	0.323848
EGFLAM	-0.299447	0.0240437	0.323877
POC5	-0.169078	0.0240525	0.323877
OGDH	0.119693	0.0241782	0.324755
C9orf57	-0.152727	0.0241786	0.324755
SULT1A2	-0.357122	0.024188	0.324755
ANKRD29	0.340098	0.0241972	0.324755
TLR8	0.280524	0.0242594	0.325152
FAM46B	-0.162268	0.0242665	0.325152
SLC35F1	-0.16549	0.0242994	0.325325
ANG	-0.172323	0.0243612	0.325885
SLC22A6	-0.14745	0.0244195	0.326227
CD14	-0.227635	0.0244423	0.326227
ALX3	-0.159309	0.0244466	0.326227
TRIM38	0.210447	0.0245273	0.327037
CDKN1A	0.465546	0.0246101	0.327874
MRPL11	-0.223632	0.0247017	0.328583
HMHA1	0.141079	0.0247035	0.328583
TRIT1	-0.154043	0.0247242	0.328591
NCDN	-0.144621	0.0247919	0.329223
PYY	-0.171544	0.0248448	0.329565
PPP1R9A	0.216197	0.0248657	0.329565
H1FOO	-0.12953	0.0248812	0.329565
PIGM	-0.153402	0.0249018	0.329565
CDH2	-0.158222	0.0249185	0.329565
BRCA1	0.274633	0.0249703	0.329565
SGIP1	0.152779	0.0249903	0.329565
TMC2	-0.122431	0.0250137	0.329565
IAPP	0.2252	0.0250144	0.329565
FBXO32	0.175454	0.0250192	0.329565
VWCE	-0.392031	0.0251205	0.33034
MARVELD2	-0.16232	0.0251415	0.33034
ARHGEF38	0.169746	0.0251461	0.33034
GTF2A2	-0.175425	0.025159	0.33034
SLC23A1	0.269621	0.025182	0.330377
ENHO	0.257357	0.0252864	0.331462
ARL2BP	0.151611	0.025306	0.331462
VOPP1	0.18861	0.0253337	0.331462
ADRB1	-0.194541	0.0253597	0.331462
MYOM2	-0.211358	0.0254095	0.331462
C1GALT1	-0.183224	0.0254114	0.331462
LONRF2	0.26436	0.025413	0.331462
C20orf196	-0.17621	0.0254269	0.331462
FAM186A	0.126832	0.0254664	0.331618
CCRL2	0.249468	0.0254795	0.331618
FPGT	-0.172978	0.0255399	0.33214
TUBGCP2	-0.119945	0.0255911	0.332542
ADCY8	-0.135545	0.025708	0.333795
HPS5	0.373054	0.0257364	0.33385
WNT9B	-0.189664	0.0257531	0.33385
SF3B3	-0.115053	0.0257868	0.334023
COMT	0.253142	0.0258879	0.334182
NFKBIL1	-0.17617	0.0259139	0.334182
ZDHHC19	-0.184414	0.0259196	0.334182
TMEM135	0.215246	0.0259288	0.334182
CCL23	-0.331754	0.0259488	0.334182
PLXDC2	0.305185	0.0259697	0.334182
TRIM26	-0.205967	0.0259705	0.334182
MIIP	-0.17411	0.0259971	0.334182
ENOX1	-0.135076	0.0260055	0.334182
MRPL45	-0.131467	0.0260124	0.334182
TDRD9	-0.127689	0.0260454	0.334182
IGSF11	-0.13016	0.0260626	0.334182
C16orf86	-0.173935	0.0261022	0.334182
FIBCD1	-0.138693	0.0261038	0.334182
HCLS1	0.252865	0.0261097	0.334182
CETN2	0.145734	0.0261287	0.334182
SPATA6	-0.259323	0.0261466	0.334182
CCDC121	-0.172485	0.0261723	0.334214
HHATL	-0.17277	0.0262221	0.334214
TNFAIP8	0.278076	0.0262268	0.334214
POLE4	-0.165231	0.0262445	0.334214
POLR3H	-0.141451	0.0262514	0.334214
PDZD11	-0.119122	0.0263383	0.33506
ISM2	-0.160468	0.0263808	0.33534
VN1R1	-0.259913	0.0264183	0.335556
ADK	0.171332	0.026482	0.336086
ZBTB5	-0.130923	0.0265012	0.336086
RETSAT	0.177532	0.0265466	0.336402
ALKBH2	-0.271808	0.0266291	0.337056
DSG2	0.215772	0.0266477	0.337056
SLC32A1	-0.184658	0.0266602	0.337056
C9orf163	-0.141538	0.0267154	0.337316
CDC7	0.31267	0.0267285	0.337316
CHURC1	-0.162476	0.0267426	0.337316
SMUG1	-0.184773	0.02687	0.338217
OR8B8	0.122035	0.0268716	0.338217
DPYD	0.210559	0.0269099	0.338217
CDC26	-0.149516	0.0269105	0.338217
ADIPOR2	0.222545	0.0269175	0.338217
HTRA3	-0.106949	0.0269545	0.338422
OR51B5	-0.117461	0.0270149	0.33892
DEFA4	0.163797	0.027085	0.339106
CCDC85A	-0.098262	0.0271081	0.339106
LINGO3	-0.176826	0.0271237	0.339106
TGS1	-0.136353	0.0271321	0.339106
TMEM209	-0.180053	0.0271756	0.339106
ARRDC3	0.419253	0.0271961	0.339106
CCR2	0.250113	0.0272077	0.339106
SECISBP2	-0.123212	0.0272272	0.339106
TRH	-0.136303	0.0272512	0.339106
AIMP2	-0.174709	0.0272756	0.339106
CASP2	0.135072	0.0272851	0.339106
SOBP	0.191883	0.0272863	0.339106
MPZL1	0.162702	0.027319	0.339106
CPLX1	-0.201999	0.027334	0.339106
BTF3	-0.112951	0.0273409	0.339106
DGCR14	-0.151381	0.0273623	0.339114
KIAA1429	-0.0992975	0.0273858	0.339149
PRICKLE1	0.252501	0.027542	0.340314
BIK	-0.140101	0.0275455	0.340314
C5orf24	0.161859	0.0275518	0.340314
CALN1	0.181523	0.0275632	0.340314
PRLR	-0.29786	0.0276263	0.340836
IKBKB	0.135213	0.0276769	0.340903
ARL4A	-0.200699	0.0276805	0.340903
ANKRD44	0.248156	0.0276944	0.340903
ADAMTSL5	0.144419	0.0277563	0.341106
HIST1H1T	0.154821	0.0277664	0.341106
HN1L	-0.119649	0.0278067	0.341106
NPC1L1	0.277684	0.0278098	0.341106
NUPL1	0.150985	0.0278151	0.341106
MIF	0.356895	0.0278454	0.341221
HLA-DMA	0.369569	0.0278994	0.341627
KLF15	-0.333744	0.0280071	0.342689
GOT1	-0.195996	0.028034	0.342761
CADM1	0.198478	0.0281056	0.34338
SUN2	-0.178707	0.028134	0.34347
USP9X	0.164969	0.0281592	0.343521
CPVL	0.402814	0.0282604	0.343783
MPG	-0.170832	0.0282621	0.343783
PSMD4	-0.154778	0.0283033	0.343783
CHST1	-0.133003	0.028326	0.343783
CCL20	0.775182	0.0283358	0.343783
SMAP1	0.111428	0.0283362	0.343783
VPS41	0.149473	0.0283448	0.343783
PTGES	-0.139884	0.0284426	0.343783
TMEM117	-0.245246	0.0284461	0.343783
CLC	0.435763	0.0284547	0.343783
BZW2	-0.194316	0.0284556	0.343783
DTNA	0.485145	0.0284565	0.343783
BCL11A	0.154546	0.0284579	0.343783
PARS2	-0.201865	0.0284751	0.343783
NEFL	-0.110795	0.0285178	0.343845
KIF24	0.115907	0.0285613	0.343845
EMD	-0.153976	0.0285867	0.343845
KDM1A	-0.117705	0.0286201	0.343845
WIBG	-0.150447	0.0286448	0.343845
IGSF22	-0.14817	0.0286501	0.343845
INSR	-0.136053	0.0286528	0.343845
MAP1LC3C	-0.177262	0.0286591	0.343845
APOL1	0.166577	0.0286696	0.343845
CLIP1	0.135124	0.0287852	0.344838
GXYLT1	-0.162261	0.0287945	0.344838
C6orf99	0.237343	0.0288277	0.344983
NIPAL4	-0.146118	0.028854	0.345045
PPAPDC1A	0.240638	0.0288826	0.345134
IKBKE	0.108206	0.0291058	0.346952
FAM129B	0.221771	0.0291389	0.346952
ERCC1	0.132174	0.0291462	0.346952
CCL7	0.124509	0.0291478	0.346952
CCDC36	0.129035	0.0291608	0.346952
ZYX	0.212102	0.0291785	0.346952
DYNLL2	0.13198	0.0291955	0.346952
DIS3L2	0.124046	0.0292104	0.346952
PEX2	-0.168	0.0292382	0.346952
CD96	0.297566	0.0292511	0.346952
TGFBR3	-0.314892	0.0292681	0.346952
RAB13	-0.165765	0.0293145	0.34699
COMMD6	-0.156367	0.0293537	0.34699
RAP2B	0.174141	0.029378	0.34699
ZNF260	-0.204399	0.0293867	0.34699
SLC45A3	0.254894	0.0294013	0.34699
SLAIN2	-0.106683	0.0294417	0.34699
MOXD1	0.426557	0.0294575	0.34699
C11orf74	-0.18381	0.0294622	0.34699
CDCA3	-0.115861	0.0294771	0.34699
C1orf21	-0.214314	0.0294837	0.34699
TPH2	-0.0873941	0.0295999	0.347927
LAMA3	0.281748	0.0296085	0.347927
ESRP1	0.325948	0.0296271	0.347927
EIF4EBP2	-0.155065	0.0296509	0.347957
SAA3P	-0.18121	0.0296775	0.348019
DHX58	0.215586	0.0297541	0.34858
UBXN8	-0.190193	0.029768	0.34858
DLG5	0.133247	0.0298261	0.34901
GPATCH1	-0.151268	0.0298858	0.349459
ISLR2	-0.11689	0.0299122	0.349517
RXFP1	-0.204506	0.0299628	0.349858
CD80	0.31355	0.0300097	0.350083
TGFA	0.150275	0.0300434	0.350083
MYEF2	0.152424	0.0301005	0.350083
TMEM42	-0.246406	0.0301413	0.350083
PTGER3	-0.0946371	0.0301791	0.350083
PCGF1	-0.126003	0.0301865	0.350083
SEPHS1	-0.126829	0.030194	0.350083
C2orf42	-0.199752	0.0302079	0.350083
FAM122A	-0.142537	0.0302103	0.350083
CERCAM	0.164325	0.0302172	0.350083
HIC2	-0.147439	0.0302176	0.350083
ETAA1	-0.160303	0.0302467	0.350172
KRTAP7-1	-0.148663	0.0302699	0.350193
PDE3B	0.261591	0.0303049	0.350349
RWDD2B	-0.173493	0.0304014	0.351146
ZC3H7A	0.159029	0.0304168	0.351146
ADARB2	-0.12124	0.0305821	0.352665
SLC7A5	-0.230273	0.0305941	0.352665
TMEM109	-0.208482	0.030613	0.352665
UBE2E2	-0.128294	0.0306462	0.352699
DNMBP	0.146743	0.0306592	0.352699
FAM76A	0.16291	0.0307176	0.353122
CDS2	-0.130987	0.0307802	0.353594
LRRC16A	0.162463	0.0308231	0.353634
AP1G1	0.122496	0.030827	0.353634
ADAMTS19	-0.0770611	0.0309385	0.354289
PNPLA3	0.337288	0.0310044	0.354289
LY75	0.318739	0.0310261	0.354289
CYTIP	0.463198	0.0310358	0.354289
RAVER2	0.178837	0.0310537	0.354289
TRIP12	0.1421	0.0310606	0.354289
CGRRF1	-0.150388	0.0310837	0.354289
DNAJC24	-0.155471	0.0310917	0.354289
THNSL1	-0.216061	0.0311191	0.354289
RPL10A	-0.133201	0.0311283	0.354289
MAP3K6	0.163269	0.0311535	0.354289
CNTN1	0.210916	0.0311911	0.354289
RNF170	-0.129058	0.0312237	0.354289
KCNJ3	0.373727	0.0312317	0.354289
SLC35C2	-0.163258	0.0312402	0.354289
TRAF3	0.157232	0.031266	0.354289
CRADD	-0.179797	0.0312803	0.354289
PPAPDC2	-0.170681	0.0312828	0.354289
CCDC70	-0.125506	0.0313286	0.354289
DLX6	-0.144143	0.0313473	0.354289
CAMKK2	0.111508	0.0313788	0.354289
FREM2	0.653131	0.0313835	0.354289
COASY	-0.192602	0.0313841	0.354289
RYK	-0.143098	0.0314187	0.354289
ITPRIPL1	0.130146	0.0314259	0.354289
TNFSF15	0.180976	0.0314781	0.354564
TTC7A	0.187039	0.0315218	0.354564
UGT2B4	0.136519	0.0315314	0.354564
EPHB1	-0.23521	0.0315461	0.354564
ODF3L2	-0.168228	0.0315668	0.354564
USP3	0.147323	0.0316021	0.354564
GNAI2	0.126118	0.0316021	0.354564
MVD	0.286836	0.0316441	0.354791
CSAD	0.278581	0.0316821	0.354833
COQ5	-0.169748	0.0316912	0.354833
SPINT2	0.267784	0.0317294	0.355017
METTL10	-0.163346	0.0318073	0.355646
ALDOC	0.326628	0.0319102	0.356334
MED14	0.131394	0.0319124	0.356334
PCDH1	-0.173841	0.0319648	0.356547
DCP2	0.138422	0.0320251	0.356547
C15orf41	-0.140911	0.0320514	0.356547
HAS1	-0.142182	0.0320567	0.356547
LMTK2	-0.113685	0.0320786	0.356547
DNAH5	-0.318051	0.0320789	0.356547
ECHS1	0.16843	0.0320842	0.356547
SPTA1	-0.102027	0.0321063	0.35655
CLDN3	-0.27739	0.0321751	0.357072
DSEL	-0.309596	0.0322334	0.357335
FGF22	-0.163574	0.0322425	0.357335
DET1	-0.174953	0.0322863	0.357578
CPEB3	-0.18611	0.032316	0.357664
IL2RB	0.331046	0.0324043	0.358131
CDH9	0.0976474	0.03245	0.358131
ALOX15	-0.149927	0.0324855	0.358131
C6orf203	-0.19604	0.0324968	0.358131
MYO5B	0.136742	0.0325212	0.358131
TFG	0.139063	0.0325289	0.358131
PART1	-0.0920786	0.0325294	0.358131
ARG2	-0.274542	0.0325335	0.358131
ACSS1	0.183386	0.032653	0.359104
CABP4	-0.139917	0.0326827	0.359104
RBM24	-0.215647	0.0326878	0.359104
ILDR2	0.262181	0.0327112	0.359116
HTRA2	-0.162088	0.0327328	0.359116
LZIC	-0.144632	0.0327975	0.359331
REPS2	0.170304	0.0328002	0.359331
C5	-0.125696	0.0328184	0.359331
DECR1	0.152084	0.0328722	0.359679
SCARA5	0.270704	0.0329155	0.359772
PRDM1	0.372359	0.0329278	0.359772
ME2	0.256344	0.0329466	0.359772
SLC28A3	0.240718	0.0329763	0.359856
POLD4	-0.179622	0.0330044	0.359922
CMAS	0.18199	0.0330664	0.360119
USPL1	-0.156532	0.0330665	0.360119
CRYAB	-0.329119	0.0331105	0.360358
S100A1	0.153482	0.033169	0.360755
ZNF429	-0.212954	0.0332106	0.360866
FLJ35816	-0.155894	0.0332234	0.360866
KPNA1	0.146971	0.0332635	0.361062
C4orf27	-0.153857	0.0332888	0.361096
CD40LG	0.213327	0.0334374	0.362468
NAT10	-0.143647	0.0334716	0.362598
POLR3B	-0.119946	0.0335888	0.363294
KCNK15	-0.202913	0.033589	0.363294
DEF6	0.125746	0.0336025	0.363294
COIL	-0.119419	0.0336639	0.363642
MS4A1	0.303495	0.0336792	0.363642
NMD3	0.175986	0.0337348	0.364002
PDZD2	0.130877	0.0337641	0.364078
FPR3	0.41685	0.0338503	0.364603
ETV6	0.217903	0.0338575	0.364603
TAP2	0.189217	0.0339403	0.365254
MAPK1	0.125855	0.034041	0.365713
CNTN3	0.321039	0.0340426	0.365713
TEP1	0.131587	0.0340499	0.365713
SGK1	0.449335	0.0341269	0.365912
SYT7	0.30014	0.0341411	0.365912
DRG2	-0.162272	0.0341536	0.365912
IL7R	0.466732	0.0341581	0.365912
CHRM3	0.33569	0.0341945	0.365945
ZNF600	-0.223213	0.034215	0.365945
CLMN	0.285629	0.0342331	0.365945
ZNF22	-0.163755	0.0343089	0.365945
RPS17	-0.134323	0.0343318	0.365945
KCNF1	-0.150418	0.0343331	0.365945
SPSB3	-0.208163	0.0343704	0.365945
DYNLL1	-0.159449	0.0343726	0.365945
NPBWR1	0.423024	0.03439	0.365945
GATC	-0.144053	0.0343978	0.365945
ZSWIM5	-0.182195	0.0344203	0.365945
MCM6	0.379611	0.0344298	0.365945
CSF2RB	0.31457	0.0344795	0.366082
TUBGCP4	-0.113333	0.0344874	0.366082
GPR12	0.111029	0.0345144	0.366131
HLA-J	0.175036	0.0345427	0.366141
ANKRD7	0.087629	0.0346059	0.366141
SMOC1	-0.207529	0.0346414	0.366141
LOC613266	0.161334	0.0346481	0.366141
EPS15	0.0997207	0.0346613	0.366141
IGKC	0.490174	0.0346692	0.366141
GAL3ST1	0.217233	0.0347004	0.366141
FAAH2	-0.242219	0.0347032	0.366141
JSRP1	-0.143128	0.034717	0.366141
CDH24	-0.12678	0.0347601	0.366151
PRDX6	-0.170619	0.034768	0.366151
NRK	-0.123939	0.034802	0.366151
EID1	0.150676	0.0348075	0.366151
KIF21B	0.126291	0.0348587	0.36619
TMEM14A	-0.258246	0.0348674	0.36619
CD44	0.360169	0.0348784	0.36619
MAVS	-0.174029	0.0349321	0.366313
CXCL14	0.334712	0.0349532	0.366313
CD59	0.18451	0.0349574	0.366313
TMEM91	-0.140303	0.0349832	0.366349
RGS13	0.119018	0.0350276	0.366501
TAP1	0.265952	0.0350426	0.366501
AASDHPPT	-0.127073	0.0351431	0.367317
ARSK	-0.250672	0.0352584	0.367885
TMEM33	0.137368	0.0352599	0.367885
SEMA4C	0.140509	0.0352649	0.367885
COL27A1	0.194382	0.0353269	0.368296
ARMCX6	0.193156	0.0353552	0.368356
RRAGD	-0.188225	0.0354346	0.368948
FUCA2	-0.164609	0.0354705	0.369087
TAF9B	-0.142337	0.0355238	0.369228
CYP1A1	-0.709999	0.0355483	0.369228
PIP5K1C	0.107615	0.0355518	0.369228
APOBEC3D	0.181231	0.0356448	0.369676
CHCHD7	-0.163254	0.0356645	0.369676
PKNOX1	-0.106251	0.0356834	0.369676
ZNF780A	-0.204856	0.0356854	0.369676
CTBP2	-0.138868	0.0357184	0.369783
REG1A	-0.133963	0.0357767	0.370153
FAM169B	-0.26363	0.0358039	0.3702
MET	-0.213791	0.0358341	0.370223
MOSPD1	-0.223647	0.0358645	0.370223
BRCA2	0.244087	0.0358741	0.370223
PLCG2	0.179211	0.0359848	0.370944
CASP1	0.264283	0.0360291	0.370944
MAX	0.139555	0.0360461	0.370944
VPS37B	-0.216979	0.0360467	0.370944
MMP19	0.24155	0.0360574	0.370944
SYNRG	0.107478	0.0361183	0.371337
FBLN7	-0.219167	0.0362211	0.371665
PRSS50	-0.203242	0.0362288	0.371665
DERL2	-0.146724	0.0362382	0.371665
TGFB1	0.255993	0.0362473	0.371665
SLC18A3	-0.149171	0.0362932	0.371665
MGC45922	-0.18296	0.0363061	0.371665
POU5F1B	-0.184785	0.0363094	0.371665
DNAL4	-0.160272	0.0363585	0.371745
TAS2R41	0.197146	0.0363626	0.371745
NOXO1	-0.13427	0.0364339	0.372241
MRPS35	-0.122864	0.0364831	0.372289
FBXO43	-0.108938	0.0364842	0.372289
STAMBPL1	-0.202517	0.036507	0.372289
CHID1	0.1804	0.0366138	0.372918
ISCA2	-0.133269	0.0366142	0.372918
SMPX	0.21552	0.0367031	0.37348
SNX10	0.327495	0.0367151	0.37348
DNMT1	0.189656	0.0367631	0.373634
RAB5A	0.180235	0.0368179	0.373634
PAK1	0.10748	0.0368516	0.373634
TM7SF2	0.272652	0.036871	0.373634
GPR19	-0.114614	0.0368762	0.373634
ERI2	-0.144885	0.0368833	0.373634
SYT14	-0.092899	0.0368903	0.373634
GATAD2B	0.101521	0.0369571	0.373915
PSMA2	0.150328	0.0369637	0.373915
TARBP2	-0.141435	0.0370095	0.374008
IPO5	-0.122858	0.0370571	0.374008
PDLIM5	-0.170989	0.0370732	0.374008
CHD1L	0.220536	0.0371016	0.374008
NOC3L	-0.202324	0.0371033	0.374008
MORC2	-0.114111	0.0371104	0.374008
C12orf50	0.0934534	0.0371336	0.374008
C5orf51	-0.144295	0.0371665	0.374008
THRB	0.202092	0.0371789	0.374008
PTCD2	-0.139246	0.0372088	0.374079
TP63	0.159145	0.0373221	0.374987
ZNRD1	-0.145729	0.0373619	0.375117
MGC70870	-0.264666	0.0373809	0.375117
SLC39A7	0.202509	0.0374388	0.375362
LZTFL1	-0.145084	0.0374512	0.375362
JAK1	0.11877	0.0374758	0.375378
ZDHHC23	-0.188413	0.0375112	0.375405
NCF4	0.290345	0.0375244	0.375405
GNA13	0.217953	0.0376096	0.375653
SORT1	0.567597	0.0376124	0.375653
UGT2B15	0.190375	0.0376204	0.375653
TMEM147	-0.168621	0.0377123	0.375653
LIX1	0.0988005	0.0377381	0.375653
SNRPC	-0.147452	0.0377642	0.375653
CEBPE	-0.115037	0.0377839	0.375653
RAPH1	0.276469	0.0378062	0.375653
ANXA10	-0.210521	0.0378198	0.375653
KCNJ8	-0.299014	0.0378217	0.375653
OPHN1	0.215682	0.0378728	0.375653
SRD5A1	-0.221357	0.037876	0.375653
SNX33	-0.14404	0.0378774	0.375653
HLA-B	0.219776	0.0378982	0.375653
ARHGAP27	0.130407	0.0378998	0.375653
SLCO5A1	-0.0767511	0.0379169	0.375653
PAICS	-0.14092	0.0379738	0.375989
POLR2J4	0.135094	0.0380264	0.376281
NAV3	0.318342	0.0380758	0.37632
POT1	-0.172295	0.0380886	0.37632
SLC47A1	0.229348	0.0381151	0.37632
GLIPR2	0.309951	0.0381223	0.37632
NSL1	-0.109399	0.0382781	0.377073
WDFY4	0.181688	0.0383104	0.377073
RAB42	0.149668	0.0383164	0.377073
FYB	0.281485	0.0383224	0.377073
AKR1C1	0.227783	0.0383244	0.377073
C7orf55	-0.191156	0.0383371	0.377073
TRPT1	-0.189893	0.0383815	0.377283
FGL2	0.393371	0.0384144	0.37738
TTC5	-0.135591	0.0384486	0.377421
LOC93622	-0.181384	0.0384767	0.377421
RNFT2	-0.113392	0.0384879	0.377421
RPF2	-0.196053	0.0385571	0.377873
H2AFY	0.114068	0.0386035	0.378101
TBC1D2	-0.207685	0.0386654	0.378472
PARVG	0.213889	0.0386994	0.378472
TSPYL5	-0.240449	0.0387108	0.378472
NACAP1	-0.171214	0.0387374	0.378506
MKNK1	0.132528	0.038767	0.378568
ZBTB1	0.197266	0.0388275	0.378597
MALAT1	0.336072	0.0388388	0.378597
CSTB	0.149475	0.0388394	0.378597
SIRT5	-0.173512	0.0388728	0.378598
POLR2A	0.142863	0.0388858	0.378598
AQP11	-0.22714	0.0389256	0.37876
ATP2A3	0.153241	0.0389616	0.378884
SESN2	-0.178096	0.0390074	0.379032
PLP2	0.319556	0.0390231	0.379032
XIAP	-0.156318	0.0390568	0.379134
NDUFB1	-0.197239	0.0391333	0.379645
DNAJC9	0.120242	0.0391687	0.379645
CLDN7	-0.275892	0.0392016	0.379645
BPESC1	-0.143879	0.0392274	0.379645
SLC14A1	0.149286	0.0392739	0.379645
LOC100130264	-0.139127	0.0392968	0.379645
AURKAIP1	-0.168181	0.0393186	0.379645
UBE4B	-0.0970558	0.0393263	0.379645
ZNF470	-0.19099	0.0393543	0.379645
CNPY3	-0.223317	0.0393779	0.379645
ZNF274	-0.146245	0.0393801	0.379645
TTLL9	-0.117703	0.0393882	0.379645
ARL4C	0.288721	0.0394431	0.379721
CLIC1	0.158497	0.0394703	0.379721
METAP1D	-0.151872	0.0394996	0.379721
NRG1	0.463658	0.0395409	0.379721
AKT1S1	-0.179373	0.0395589	0.379721
LIPA	0.307566	0.0395675	0.379721
CHFR	0.124078	0.0395991	0.379721
CCL25	-0.152703	0.0396225	0.379721
PIBF1	-0.20043	0.0396537	0.379721
PGM2L1	0.142442	0.0396635	0.379721
DFFB	-0.173174	0.0396695	0.379721
ACTL6A	-0.153554	0.0396747	0.379721
AP4S1	-0.163435	0.039707	0.379807
ZNF114	-0.120964	0.0397569	0.379885
CNDP2	0.114397	0.0397616	0.379885
TRIP4	0.137104	0.0398006	0.380035
MPI	-0.132646	0.0398576	0.380357
ZNF577	-0.172941	0.0399928	0.381284
DHRS7B	0.151934	0.0400225	0.381284
NPNT	0.320195	0.0400247	0.381284
ACSM2A	0.402831	0.0401045	0.381502
ADD2	-0.116664	0.0401132	0.381502
SYNGAP1	-0.0953498	0.0401176	0.381502
CTH	-0.324247	0.0401564	0.381649
TM6SF1	0.290729	0.0403579	0.38307
VSTM2L	0.205057	0.0403685	0.38307
CBY1	-0.14717	0.0403761	0.38307
LYAR	-0.235855	0.0404373	0.383427
CHAT	-0.142617	0.0404878	0.383557
FNDC1	0.250756	0.0404991	0.383557
ACE2	0.35323	0.0405214	0.383557
SENP8	-0.154249	0.0405691	0.383786
KIAA1522	0.183286	0.0406962	0.384767
SAC3D1	-0.229184	0.040754	0.384999
TIMM8A	-0.15567	0.0407679	0.384999
BTNL9	-0.158873	0.0408822	0.385855
LRRC58	-0.158032	0.0409113	0.385907
GPR174	0.338818	0.0411975	0.387446
CDH3	-0.115194	0.0412107	0.387446
ANXA4	0.191239	0.0412329	0.387446
ENDOG	-0.246017	0.0412396	0.387446
TMEM18	-0.117599	0.0412445	0.387446
CDKN1B	-0.155068	0.0412635	0.387446
LOC254028	-0.125023	0.0412689	0.387446
KCNS2	-0.120857	0.0412712	0.387446
MRPS22	-0.107007	0.0412878	0.387446
EFCAB2	-0.130267	0.0414359	0.387986
FAM98C	-0.181378	0.0414479	0.387986
LUZP4	-0.0924421	0.0414502	0.387986
IGLL5	0.16992	0.0415059	0.387986
ORAI3	-0.240048	0.0415428	0.387986
PIWIL4	0.203201	0.0415455	0.387986
NFE4	0.108641	0.0415568	0.387986
AGFG1	0.198873	0.0415739	0.387986
ATP6V0D1	0.192666	0.0415793	0.387986
SMU1	-0.121558	0.0415877	0.387986
C16orf54	0.169083	0.0416545	0.387986
PSMD10	0.138707	0.041655	0.387986
FGF3	-0.135492	0.0416854	0.387986
SLC25A45	0.176467	0.0417132	0.387986
RTN4RL1	0.197045	0.0417136	0.387986
ALG2	-0.121152	0.0417701	0.387986
MORN2	-0.189659	0.0417772	0.387986
S100PBP	0.165728	0.0417883	0.387986
VDAC1	-0.143141	0.0417962	0.387986
FITM1	-0.318735	0.0419273	0.388341
SORCS2	0.336529	0.041944	0.388341
USP37	-0.147663	0.0419652	0.388341
MLXIP	0.226945	0.0419965	0.388341
DUSP15	-0.122923	0.0420113	0.388341
GNS	0.187484	0.0420188	0.388341
FGG	-0.0941239	0.0420472	0.388341
ATXN7L2	0.122106	0.0420549	0.388341
TMEM40	-0.0898874	0.0420651	0.388341
THY1	0.440342	0.0420721	0.388341
SLAMF7	0.287475	0.0421083	0.388456
THBS4	-0.151958	0.0422408	0.389307
SNCA	-0.155701	0.0422926	0.389307
SWAP70	0.157337	0.0423021	0.389307
MTHFSD	-0.107749	0.0423232	0.389307
EDEM2	-0.141589	0.0423364	0.389307
SIRPB2	0.191316	0.042361	0.389307
CACNA1H	0.409556	0.0423672	0.389307
CP	-0.105369	0.0424849	0.390169
EIF3D	-0.141176	0.0425303	0.390367
TTC7B	0.219688	0.042607	0.390555
IL1RAPL2	-0.360455	0.0426144	0.390555
DSERG1	-0.146962	0.0426225	0.390555
OXT	0.396687	0.0427215	0.39096
SELK	-0.21404	0.0427367	0.39096
GRK5	-0.16856	0.0427547	0.39096
DDIT3	-0.230968	0.042767	0.39096
CMIP	0.138919	0.0427862	0.39096
FUT5	-0.2208	0.0428472	0.391298
TIMM9	-0.177894	0.042913	0.391307
ARGLU1	0.231353	0.0429203	0.391307
KCNMB2	0.103226	0.0429208	0.391307
DND1	-0.218306	0.0429439	0.391307
C14orf37	-0.166668	0.0430018	0.391615
NCOA2	0.1007	0.0430556	0.391887
TMEM61	-0.133802	0.0430807	0.391897
SAMD10	-0.152391	0.0431554	0.392358
HTR1D	-0.154342	0.0432156	0.392688
AMBP	0.101548	0.0432784	0.392931
NGF	-0.129794	0.0432904	0.392931
EXOC2	0.103083	0.0433716	0.393357
XPO6	0.128233	0.0433864	0.393357
VAV2	0.148297	0.0434442	0.393357
MPO	0.147438	0.0434807	0.393357
SLC27A5	-0.199645	0.0434833	0.393357
BRD1	0.151933	0.0434847	0.393357
CYB5R2	0.256783	0.0435058	0.393357
TSEN2	-0.111704	0.0435514	0.393396
PIN4	-0.168266	0.0435653	0.393396
CC2D2B	-0.204782	0.0436026	0.393396
KDM5A	0.133	0.043631	0.393396
TMEM167A	-0.134557	0.0436327	0.393396
PODXL	0.324503	0.0436802	0.393396
KIAA0355	0.149724	0.0436922	0.393396
LMAN2L	-0.149362	0.0437118	0.393396
ZFYVE19	-0.163466	0.0437577	0.393396
CCNG1	-0.197244	0.043787	0.393396
BIN2	0.239081	0.0438253	0.393396
PI4KB	0.111029	0.0438335	0.393396
RASGRP1	0.238045	0.0438606	0.393396
LPHN3	0.234265	0.0439087	0.393396
ARMC10	-0.106307	0.043921	0.393396
TNK2	0.160144	0.043934	0.393396
RECK	0.168036	0.0439434	0.393396
AP2M1	0.131011	0.0439466	0.393396
SERPINA10	-0.144079	0.0439673	0.393396
ELMOD2	-0.140821	0.0440037	0.393505
ARPC3	0.156606	0.0440501	0.393705
APPBP2	-0.134271	0.0440865	0.393731
HTR6	-0.134502	0.0441011	0.393731
CYP19A1	0.114429	0.0441267	0.393744
RARA	-0.186674	0.0441533	0.393767
EBP	0.248489	0.0442089	0.39387
ORC1	0.207279	0.044213	0.39387
WDR46	-0.124284	0.0442721	0.394181
PROK1	-0.173967	0.0443299	0.394429
ATP6V0D2	-0.154177	0.0443482	0.394429
NPLOC4	0.138779	0.0443922	0.394554
WASF2	0.141341	0.0444152	0.394554
NUDT9	-0.132007	0.0444347	0.394554
LARP1B	-0.146702	0.0445125	0.394925
BLOC1S2	0.171149	0.0445266	0.394925
RPL37A	-0.135987	0.0445489	0.394925
VPS13B	0.167688	0.0446382	0.395303
GALK1	0.263688	0.0446607	0.395303
LHX9	0.146005	0.0446917	0.395303
PAK4	-0.143257	0.044723	0.395303
ADM	0.305772	0.0447362	0.395303
SLC28A1	0.272551	0.0447366	0.395303
JAZF1	0.211418	0.0447913	0.3955
OAS2	0.305817	0.0448115	0.3955
HRCT1	-0.134093	0.0448316	0.3955
RGS10	0.163654	0.0448693	0.39562
PTPRC	0.355023	0.0449182	0.395837
TBX1	-0.115137	0.0450053	0.396391
MPEG1	0.395691	0.0451401	0.397364
TRIM22	0.175326	0.0453829	0.399286
CAPS	-0.201555	0.045422	0.399415
TFE3	0.099776	0.0456517	0.40102
GPAT2	-0.135063	0.0456539	0.40102
PLEKHB2	0.178369	0.0457097	0.40102
FAM131A	0.147871	0.0457169	0.40102
IDO2	0.639884	0.0457508	0.40102
RFPL1	0.222808	0.0457558	0.40102
TTYH3	0.243205	0.0457762	0.40102
DNAH1	0.233026	0.0458214	0.401061
TYW3	-0.125509	0.0458574	0.401061
GPR87	-0.104229	0.0458867	0.401061
DDOST	-0.126433	0.0458988	0.401061
UNC13B	0.154804	0.0459394	0.401061
TMEM187	-0.211574	0.0459932	0.401061
KRTCAP3	-0.257158	0.045998	0.401061
PTPN11	0.140971	0.0460096	0.401061
DFFA	-0.125471	0.0460631	0.401061
MRPS14	-0.127402	0.0460892	0.401061
INO80D	0.179844	0.0460965	0.401061
MFAP4	0.401243	0.046097	0.401061
MAML2	0.248453	0.0461098	0.401061
SMARCA1	0.140183	0.0461243	0.401061
GEMIN6	-0.148954	0.0461809	0.401339
KRTAP4-12	-0.126719	0.0462328	0.401577
LGALS4	0.468624	0.0462626	0.40162
TMEM184C	-0.118603	0.0462869	0.40162
DCTN2	0.11889	0.0463759	0.401942
FRZB	0.302434	0.046381	0.401942
CD81	0.112731	0.0463978	0.401942
KCND3	-0.196928	0.04644	0.402094
HLA-DPB1	0.367228	0.0465156	0.402536
INO80B	-0.150224	0.0467113	0.403663
CHRND	-0.100801	0.0467192	0.403663
BAG3	0.234903	0.0467199	0.403663
GSTM3	-0.438082	0.0467477	0.403689
LOC652276	-0.193847	0.0468664	0.404501
ZNF227	-0.103082	0.0470003	0.405443
TKT	0.216649	0.0470797	0.405702
MANEA	-0.226875	0.04708	0.405702
DALRD3	-0.120856	0.0472064	0.406577
MYO9B	0.122787	0.0472785	0.406984
ZNF671	-0.145662	0.0473572	0.40738
GTF3C6	-0.163318	0.0473744	0.40738
BNIP3L	0.168232	0.0474324	0.407639
MAD1L1	-0.168499	0.0474743	0.407639
CEACAM1	-0.179905	0.0475193	0.407639
TXLNA	0.16994	0.0475606	0.407639
RNMTL1	-0.139546	0.0475677	0.407639
LAT2	0.117523	0.0475916	0.407639
NSMCE2	-0.155769	0.0476013	0.407639
LOC440570	0.0981064	0.047632	0.407639
TRIM40	-0.230687	0.0476475	0.407639
PMS2L2	0.184111	0.0477004	0.407639
IKZF5	-0.160372	0.0477028	0.407639
VIPR2	-0.119067	0.0477122	0.407639
POU3F4	-0.11582	0.0477501	0.407639
PTPLAD2	0.250667	0.0477801	0.407639
CD83	0.312125	0.047804	0.407639
LRMP	0.19433	0.0478173	0.407639
C5orf46	0.0926771	0.0478284	0.407639
DLK1	-0.262338	0.0479024	0.407864
PTPRG	-0.118451	0.0479307	0.407864
ALKBH7	-0.270947	0.0479483	0.407864
RNF139	-0.13273	0.0479547	0.407864
SPCS2	-0.113256	0.0480139	0.408155
ASRGL1	-0.223717	0.0480687	0.408409
WNT11	0.291533	0.0481106	0.408457
C2orf43	-0.136552	0.0481244	0.408457
TMPO	-0.226576	0.0481941	0.408467
COX7C	-0.152005	0.0482569	0.408467
FKBP3	-0.147579	0.0482774	0.408467
CTCFL	-0.0924409	0.0483256	0.408467
PSMG4	-0.128581	0.0483398	0.408467
PYROXD1	-0.218254	0.0483484	0.408467
MLYCD	-0.169638	0.04836	0.408467
SYNGR1	-0.153935	0.0483912	0.408467
C12orf60	-0.124168	0.048421	0.408467
STAT1	0.267137	0.0484251	0.408467
LOC100133131	-0.126696	0.0484554	0.408467
RARRES2	0.158755	0.0484765	0.408467
MSLN	-0.121897	0.048533	0.408467
THBS3	0.231285	0.0485371	0.408467
HIVEP2	0.235047	0.048552	0.408467
KLHL9	-0.123996	0.0485557	0.408467
ING1	-0.141887	0.0485656	0.408467
ATP5O	-0.136731	0.0485967	0.408467
RFFL	0.150118	0.0486117	0.408467
RPUSD3	-0.136202	0.0486252	0.408467
TGFB1I1	-0.159783	0.0487195	0.408496
PGLS	-0.204494	0.0487211	0.408496
DRAP1	0.167237	0.0487561	0.408496
OR51B6	0.120773	0.0487781	0.408496
CBL	0.143638	0.0487785	0.408496
TAPBPL	0.181631	0.0488398	0.408496
RAB17	-0.240232	0.0488445	0.408496
RNF31	-0.109127	0.0488517	0.408496
LOC400891	0.106148	0.0488536	0.408496
IL18	0.273491	0.0489152	0.408802
DNM3	0.136719	0.0489467	0.408857
NUDT2	-0.193431	0.0490684	0.409664
CXCR2	0.415533	0.049112	0.409818
FAAH	-0.165703	0.0491838	0.410092
EIF2S3	0.115872	0.0492275	0.410092
SPG21	-0.142552	0.0492399	0.410092
CYB5A	0.0868415	0.0493007	0.410092
LDHAL6A	-0.12785	0.0493225	0.410092
HBB	0.557168	0.0493398	0.410092
MAP4K1	0.16357	0.0493409	0.410092
CALB1	-0.101679	0.0493483	0.410092
ZNF704	0.155593	0.0493705	0.410092
GPR162	-0.198686	0.0494621	0.410247
FBXO8	0.15942	0.0494942	0.410247
RIN2	0.147971	0.0495142	0.410247
PDLIM3	-0.3838	0.049519	0.410247
NAT14	-0.131295	0.0495258	0.410247
ANKRD36	0.296748	0.0495453	0.410247
SDCCAG3	-0.143315	0.04958	0.410247
KRT72	-0.126143	0.0496285	0.410247
MPND	0.232854	0.0496547	0.410247
RGL1	0.205074	0.0496586	0.410247
RBM15	0.127141	0.0496653	0.410247
CHRDL2	-0.12787	0.0496987	0.410316
GIT2	0.146926	0.0497329	0.41039
BARX2	-0.113475	0.049782	0.410395
RPS12	-0.224255	0.0497837	0.410395
VASN	-0.204976	0.0498333	0.410426
ACOX1	0.139069	0.0498592	0.410426
MCTP1	0.231884	0.0498627	0.410426
MAGEF1	-0.120103	0.0499136	0.410595
CWC15	-0.14816	0.0499336	0.410595
ACSS2	0.31329	0.0499604	0.410609
STOML2	-0.101553	0.0500376	0.411015
TSPAN6	0.130899	0.05006	0.411015
TOR1B	-0.146661	0.050124	0.411154
DIAPH2	0.165292	0.0501379	0.411154
IL20RB	-0.409752	0.0501524	0.411154
MAPKAPK2	0.116527	0.0501932	0.411283
DKK4	-0.123326	0.050237	0.411435
HECTD3	0.138065	0.0502666	0.411472
RPL37	-0.13753	0.0504216	0.412419
ZMAT3	0.319612	0.0504544	0.412419
[truncated: 14,348 more rows]

## Sheet: periodontitis
id	logFC	P.Value	adj.P.Val
PECAM1	1.14359	2.47411e-44	5.35744e-40
CD93	0.89095	7.34251e-42	7.94974e-38
CTSH	1.06171	3.20892e-41	2.3162e-37
COL15A1	1.24883	2.65423e-40	1.43687e-36
CXCR4	1.81699	5.5689e-40	2.41178e-36
IGK	2.31966	2.18633e-38	7.89045e-35
LYN	0.95266	2.74878e-38	8.50316e-35
IGLL3P	1.30238	5.42702e-38	1.46896e-34
IGLJ3	1.64691	9.67815e-38	2.14761e-34
HCLS1	1.2739	9.91785e-38	2.14761e-34
FAM46C	2.09722	1.40756e-37	2.77086e-34
ICAM2	1.39006	2.27978e-37	3.93079e-34
ENTPD1	1.04041	2.35985e-37	3.93079e-34
EPB41L4B	-0.51654	5.59652e-37	8.65621e-34
CSF2RB	1.25102	6.28388e-37	8.93887e-34
IGHM	2.2015	6.60488e-37	8.93887e-34
COL4A1	1.21064	9.84241e-37	1.25369e-33
C3	1.20259	1.50269e-36	1.80774e-33
RAC2	1.21472	2.66202e-36	3.03386e-33
LAMC1	0.542577	3.00737e-36	3.25607e-33
TBC1D9	0.897012	3.86181e-36	3.98208e-33
IGLV1-44	1.90277	4.67348e-36	4.59998e-33
PLAT	1.45389	5.21385e-36	4.90873e-33
CXCL12	1.11495	5.96896e-36	5.3855e-33
KDR	0.857321	6.69879e-36	5.80222e-33
MME	1.34417	7.1025e-36	5.91529e-33
NID1	0.619556	1.08035e-35	8.66442e-33
MZB1	2.50221	1.20305e-35	9.30389e-33
CXCL1	1.90424	1.2702e-35	9.48448e-33
CD27	1.8773	1.44782e-35	1.04504e-32
IGLL5	2.43966	1.59576e-35	1.11467e-32
TACC2	-0.510418	2.36411e-35	1.59976e-32
RUNX1-IT1	1.15388	3.4792e-35	2.28299e-32
OSBPL6	-0.836271	7.2911e-35	4.64357e-32
SRGN	1.07994	1.42084e-34	8.79054e-32
THEMIS2	1.39802	1.76042e-34	1.05889e-31
SELP	0.860669	2.13178e-34	1.24761e-31
DYNC1LI1	-0.537963	2.29067e-34	1.30532e-31
IL10RA	1.40034	3.70988e-34	2.0169e-31
FAM57A	-0.945599	3.72569e-34	2.0169e-31
CHST2	0.887616	5.79955e-34	3.06301e-31
NEFM	-0.723922	6.15355e-34	3.1726e-31
ECSCR	0.586536	8.50929e-34	4.28512e-31
TAGAP	1.17545	1.00646e-33	4.95316e-31
IGLC1	1.22283	1.13227e-33	5.43419e-31
MEF2C	0.900979	1.1544e-33	5.43419e-31
CECR1	1.63188	1.20878e-33	5.56915e-31
ARHGDIB	0.644901	1.24955e-33	5.63702e-31
AHNAK2	-0.95362	1.31524e-33	5.81228e-31
EVI2B	1.5465	1.45837e-33	6.31591e-31
TET2	-0.552659	1.73015e-33	7.34602e-31
FKBP11	1.49481	1.82097e-33	7.58294e-31
FAM162A	-0.517269	1.90309e-33	7.77539e-31
RORA	-0.798591	2.4823e-33	9.95404e-31
ATP6V1C2	-1.18374	2.57218e-33	1.00813e-30
SELL	1.51636	2.60714e-33	1.00813e-30
BMS1P20	0.843288	2.83591e-33	1.05919e-30
COBL	-1.01683	2.86126e-33	1.05919e-30
IGKC	1.14579	2.88596e-33	1.05919e-30
NPR3	-1.1306	3.1035e-33	1.12005e-30
CD200	0.901679	3.87666e-33	1.37615e-30
CD79A	2.04342	5.82461e-33	2.03429e-30
SPAG4	2.20881	8.59064e-33	2.95273e-30
KIF21A	-0.908021	8.80862e-33	2.98034e-30
CLDN20	-1.29227	1.02425e-32	3.41217e-30
BTG2	1.19598	1.13403e-32	3.72064e-30
SEL1L3	1.16808	1.286e-32	4.15628e-30
FMOD	0.762497	1.32386e-32	4.21571e-30
SPAG17	-1.24462	1.9369e-32	6.07851e-30
CEBPG	-0.525473	2.45714e-32	7.60099e-30
CPNE5	1.68895	2.53445e-32	7.72971e-30
KIAA0040	0.582368	2.78276e-32	8.36914e-30
ADAM28	0.928347	4.11695e-32	1.22121e-29
BIN2	0.938088	4.47419e-32	1.30924e-29
ARL9	-0.732835	5.40122e-32	1.55944e-29
IL2RG	1.12264	6.75966e-32	1.92597e-29
COQ2	-0.456517	7.70858e-32	2.16781e-29
CYTIP	1.70768	9.18659e-32	2.55034e-29
XBP1	0.874602	9.58469e-32	2.62718e-29
LOC101930405	1.18784	9.71194e-32	2.62878e-29
ELMO1	0.900018	1.40094e-31	3.74517e-29
CLN8	-0.628832	1.52504e-31	4.02721e-29
BSPRY	-0.691558	1.76396e-31	4.60202e-29
PARD6G	-0.445184	1.90294e-31	4.9055e-29
ZNF275	1.14223	2.34495e-31	5.97383e-29
APLNR	0.966369	2.61171e-31	6.57605e-29
BDNF	-0.613581	2.96065e-31	7.36895e-29
TNFRSF17	2.46699	4.30294e-31	1.05882e-28
ACKR1	0.901033	5.51501e-31	1.34182e-28
LOC100293211	2.16056	6.52752e-31	1.57052e-28
DENND3	0.622926	6.84685e-31	1.62925e-28
RIMS3	-0.529658	6.9339e-31	1.63203e-28
NEFL	-1.2595	7.73765e-31	1.80162e-28
ENPP2	1.1586	8.16032e-31	1.87982e-28
SPTLC3	-0.57362	8.67345e-31	1.977e-28
FAM83C	-1.04787	9.03693e-31	2.01361e-28
CYP24A1	1.41025	9.11065e-31	2.01361e-28
NSG1	-0.886199	9.11305e-31	2.01361e-28
ADA	0.742176	1.05026e-30	2.29721e-28
CERS2	0.594985	1.09253e-30	2.36576e-28
DCAF4	-0.350953	1.16882e-30	2.50311e-28
MAP2	-0.978492	1.17908e-30	2.50311e-28
NCKAP1L	0.703265	1.32607e-30	2.78785e-28
RCSD1	1.10904	2.00665e-30	4.17808e-28
AKR1B1	0.794264	2.34238e-30	4.83065e-28
HLA-DOB	0.764671	2.36563e-30	4.83259e-28
PDGFRB	0.755583	2.53908e-30	5.13844e-28
COL4A2	1.25904	2.78202e-30	5.57795e-28
ST6GAL1	1.11807	3.19996e-30	6.35706e-28
PPP1R14C	-0.760757	3.46736e-30	6.82565e-28
LBH	0.736215	3.72488e-30	7.26655e-28
CD19	1.26188	4.79419e-30	9.26905e-28
IQSEC1	0.43741	4.88157e-30	9.35447e-28
RASSF2	0.830904	5.02873e-30	9.55195e-28
WIPF1	0.654282	5.25569e-30	9.89623e-28
GPR116	0.691923	6.67828e-30	1.24665e-27
RARRES2	0.941093	7.38485e-30	1.36677e-27
CD53	0.650397	1.2103e-29	2.21533e-27
STX19	-0.818998	1.21744e-29	2.21533e-27
RAMP3	0.715831	1.3712e-29	2.47433e-27
ANK3	-0.597498	1.86149e-29	3.33129e-27
MAGI1	-0.351827	2.09588e-29	3.72002e-27
SASH3	1.02049	3.45946e-29	6.09034e-27
GJA3	-0.590641	3.72027e-29	6.49667e-27
BPIFC	-1.32289	3.89448e-29	6.74649e-27
FLI1	0.565205	4.17273e-29	7.17113e-27
ARHGAP9	0.954647	4.78513e-29	8.15883e-27
CD38	1.6358	4.95656e-29	8.3851e-27
EGFL6	1.1522	5.32229e-29	8.93403e-27
ITGAL	0.897262	5.67948e-29	9.46026e-27
HSD11B1	0.946713	5.81713e-29	9.61559e-27
LAX1	1.749	6.10809e-29	1.002e-26
HECTD1	-0.518877	6.92525e-29	1.12751e-26
RNASE6	1.14313	8.38096e-29	1.35434e-26
C10orf10	0.727858	9.88088e-29	1.58489e-26
RP11-532F12.5	-0.571419	1.20038e-28	1.91125e-26
FCN1	1.05462	1.28446e-28	2.03019e-26
VOPP1	0.988254	1.38284e-28	2.16985e-26
VWF	0.549949	1.51228e-28	2.35589e-26
ERLEC1	0.71719	1.87586e-28	2.8995e-26
POF1B	-1.07481	1.89928e-28	2.8995e-26
FCRL5	1.52121	1.90969e-28	2.8995e-26
DENND2C	-0.615554	1.91479e-28	2.8995e-26
HCK	0.822757	2.47523e-28	3.72213e-26
CGN	-0.553746	2.93648e-28	4.38527e-26
NCF4	1.25968	3.16833e-28	4.69912e-26
LGALSL	-0.818082	3.87609e-28	5.70971e-26
TRIM7	-0.608844	4.41351e-28	6.45745e-26
SERPINA1	0.563298	4.48922e-28	6.52413e-26
ICAM3	1.36725	4.53893e-28	6.5524e-26
KIAA0125	1.57319	4.5844e-28	6.57421e-26
RALGAPA1	-0.340719	4.71292e-28	6.71405e-26
CDC42EP3	0.603813	4.94671e-28	7.00105e-26
PCDH17	0.918781	6.10001e-28	8.57724e-26
PKIG	0.685103	6.31878e-28	8.82753e-26
PIM2	1.3622	6.73198e-28	9.34451e-26
ANXA6	0.50505	7.07415e-28	9.75692e-26
RHOH	1.31572	7.4161e-28	1.01638e-25
ANKRD6	-0.816845	7.63048e-28	1.03918e-25
ITM2C	1.23998	8.13918e-28	1.10154e-25
RGS20	-0.584933	8.43613e-28	1.13463e-25
CD48	0.754731	8.62022e-28	1.15224e-25
CTSS	0.925172	9.34018e-28	1.24081e-25
EPN3	-0.691423	9.41057e-28	1.24254e-25
CYBA	0.909625	9.51253e-28	1.24839e-25
CCDC69	0.995728	9.97982e-28	1.30183e-25
FBXO45	-0.625404	1.07085e-27	1.38851e-25
FCGR2B	1.32719	1.10303e-27	1.42172e-25
CSF3	1.26159	1.14114e-27	1.46215e-25
PXDN	0.963574	1.1893e-27	1.51489e-25
ABHD5	-0.636296	1.2752e-27	1.6148e-25
SPRYD7	-0.473249	1.30026e-27	1.63697e-25
KLHL21	-0.593523	1.37093e-27	1.71597e-25
HTATIP2	-0.380633	1.58642e-27	1.97428e-25
SLA	0.757026	1.66136e-27	2.05572e-25
CWH43	-0.943189	1.67645e-27	2.06261e-25
ANKRD36BP2	1.33363	1.73633e-27	2.11295e-25
P2RX4	0.811946	1.73688e-27	2.11295e-25
SLAMF7	1.71914	1.85748e-27	2.24703e-25
FUT8	1.02846	2.08487e-27	2.5081e-25
PTP4A3	1.13559	2.16378e-27	2.58864e-25
P2RY8	1.25702	2.28206e-27	2.71515e-25
SELM	1.26839	2.43572e-27	2.87384e-25
PREX1	0.628831	2.44198e-27	2.87384e-25
GYPC	0.868011	2.52909e-27	2.96026e-25
DERL3	1.04299	2.57212e-27	2.99438e-25
POU2F3	-0.549948	2.58589e-27	2.99438e-25
ANKRD35	-0.942726	2.61924e-27	3.01687e-25
MAF	-0.690545	2.86646e-27	3.28415e-25
MLKL	0.7173	2.91422e-27	3.32129e-25
KLF2	0.51625	3.8841e-27	4.40348e-25
SH3KBP1	0.605102	3.9283e-27	4.43039e-25
NEDD9	0.573487	4.96756e-27	5.57345e-25
SSX2IP	-0.672428	5.45224e-27	6.08571e-25
ANKRD29	-0.994684	5.62792e-27	6.24959e-25
ESYT3	-0.614642	6.54732e-27	7.23345e-25
RASL12	0.490344	6.97809e-27	7.67023e-25
GMFG	0.784717	7.07074e-27	7.73282e-25
CORO1A	1.0809	7.43201e-27	8.08707e-25
PTPN3	-0.534294	8.20708e-27	8.88581e-25
CXCL6	2.03887	8.26548e-27	8.90451e-25
CYP2C18	-0.881795	8.59105e-27	9.20944e-25
CHST11	0.688779	8.65691e-27	9.23432e-25
TMEM184B	0.547224	1.15567e-26	1.22671e-24
LOC101929272	1.71915	1.18081e-26	1.24572e-24
SEPT6	0.777236	1.18509e-26	1.24572e-24
LY96	1.17306	1.19345e-26	1.24846e-24
MLLT4-AS1	-0.561471	1.20402e-26	1.25345e-24
GGH	-0.794922	1.32106e-26	1.36871e-24
LOC100130476	-1.50818	1.50069e-26	1.54743e-24
PIK3R3	0.439212	1.54954e-26	1.59022e-24
KCNJ8	0.595106	1.83797e-26	1.87733e-24
TMEM176A	0.927288	1.86833e-26	1.89938e-24
OLFML2B	0.968319	2.41562e-26	2.44429e-24
CALU	0.578717	2.50881e-26	2.52678e-24
ELOVL4	-1.30212	2.6347e-26	2.64128e-24
MERTK	0.548574	2.76393e-26	2.75807e-24
AADAC	-1.25404	2.94341e-26	2.91736e-24
IFNAR2	0.750781	2.9505e-26	2.91736e-24
CHN1	0.728713	2.96551e-26	2.91887e-24
PNOC	1.49512	3.30767e-26	3.24092e-24
ESAM	0.599297	3.77421e-26	3.68139e-24
AADACL2	-2.06631	3.98996e-26	3.87438e-24
QSOX1	-0.528212	4.12432e-26	3.98696e-24
MARCKSL1	0.754459	5.15023e-26	4.95658e-24
ZNF57	-0.89942	6.19181e-26	5.93263e-24
PAQR5	-0.768955	6.64569e-26	6.33946e-24
SLC7A7	0.881763	6.72478e-26	6.38677e-24
MYO19	-0.355617	7.16786e-26	6.77785e-24
KDELR2	0.415126	7.31168e-26	6.88378e-24
IGHV3-54	1.22493	7.736e-26	7.25174e-24
PANK3	-0.525475	8.75516e-26	8.17174e-24
PGPEP1	0.342813	8.85131e-26	8.22602e-24
SLC16A9	-1.10919	9.84632e-26	9.11163e-24
MMP7	1.53905	1.04268e-25	9.6077e-24
SH2D3C	0.434522	1.13485e-25	1.04128e-23
TSPAN13	0.674804	1.14089e-25	1.0424e-23
APBB1IP	0.415136	1.21863e-25	1.10874e-23
RAB29	0.479775	1.38942e-25	1.25885e-23
C16orf54	1.62544	1.41407e-25	1.27585e-23
ISL1	-0.90209	1.43507e-25	1.28942e-23
TDO2	0.695359	1.4604e-25	1.30676e-23
NEBL	-0.599873	1.50959e-25	1.34522e-23
RAB30	0.858675	1.55043e-25	1.37595e-23
RASAL2	-0.392043	1.64356e-25	1.45264e-23
TSPAN11	0.669345	1.67099e-25	1.46964e-23
BRD7	-0.378004	1.67637e-25	1.46964e-23
NHSL1	-0.381577	1.93833e-25	1.69244e-23
PRDX4	1.01191	2.12973e-25	1.8521e-23
TMEM140	0.668581	2.2825e-25	1.97701e-23
SLCO2A1	0.574855	2.39297e-25	2.06443e-23
RPS6KA2	0.397405	2.65486e-25	2.28128e-23
PLXDC2	-0.700913	2.82242e-25	2.41568e-23
MYO5B	-0.412908	2.94656e-25	2.512e-23
CLDN10	1.12728	3.01569e-25	2.56085e-23
VCAN	1.12339	3.06232e-25	2.59029e-23
IKZF1	0.41314	3.11162e-25	2.62175e-23
SLC19A2	-1.06188	3.21388e-25	2.69741e-23
PPM1L	-0.56435	3.3701e-25	2.81761e-23
LOC100131043	1.09784	3.57352e-25	2.97619e-23
SERPINI1	1.12224	3.89729e-25	3.23341e-23
ATP5S	-0.364949	4.01308e-25	3.31676e-23
PHF1	0.461199	4.08656e-25	3.36465e-23
GUCY1B3	0.658283	4.27445e-25	3.50602e-23
FAM117A	0.625362	4.41199e-25	3.60518e-23
PBXIP1	0.509538	4.47484e-25	3.64279e-23
GPSM3	0.695363	4.6674e-25	3.78532e-23
LCP1	0.773005	4.96902e-25	4.01489e-23
LURAP1L	0.724914	5.02241e-25	4.04295e-23
TCTN3	0.356012	5.6861e-25	4.56025e-23
SSR4	1.0276	5.70798e-25	4.56091e-23
FAHD1	-0.60752	5.97416e-25	4.75605e-23
KIF13A	-0.443263	6.09223e-25	4.83228e-23
ALOX5	0.50189	6.18894e-25	4.89107e-23
ARHGAP25	0.42537	6.33526e-25	4.9885e-23
PDGFD	0.663401	6.59484e-25	5.17409e-23
CDH5	0.773507	6.75819e-25	5.2831e-23
TNS3	0.43243	7.04666e-25	5.48879e-23
FERMT3	0.653854	7.40059e-25	5.74381e-23
CAPNS2	-0.996988	7.48322e-25	5.7872e-23
IRF4	0.831588	7.71229e-25	5.94313e-23
ACP2	0.556827	8.07696e-25	6.20208e-23
UCHL3	-0.495461	8.14276e-25	6.2305e-23
TXNDC11	0.965748	8.22058e-25	6.2679e-23
PFKFB2	-0.314883	8.35356e-25	6.33125e-23
PITPNM3	-0.395979	8.36214e-25	6.33125e-23
GRHL3	-0.74309	1.03493e-24	7.80851e-23
CFI	1.05895	1.1559e-24	8.69095e-23
FTL	0.699537	1.18916e-24	8.91002e-23
SFRP4	1.45607	1.24141e-24	9.26945e-23
CAMSAP1	-0.41007	1.3754e-24	1.02347e-22
FOXP2	-0.486629	1.40744e-24	1.04372e-22
C6orf141	-0.453524	1.46825e-24	1.0851e-22
IGFBP7	0.451726	1.48387e-24	1.09292e-22
DENR	-0.3998	1.55895e-24	1.14433e-22
DDR2	0.483193	1.5874e-24	1.16127e-22
SFMBT2	0.636246	1.75589e-24	1.2802e-22
GPR124	0.470589	1.7678e-24	1.28456e-22
RGS4	1.12721	1.82662e-24	1.32287e-22
CNKSR3	-0.438353	1.85622e-24	1.33982e-22
ST3GAL1	0.550756	1.88327e-24	1.35483e-22
MPEG1	0.808933	1.90518e-24	1.36605e-22
PPAPDC1B	1.1097	1.9223e-24	1.37378e-22
SELPLG	0.588611	1.96653e-24	1.40076e-22
LY9	0.88885	2.01104e-24	1.42777e-22
CYFIP2	0.601843	2.10865e-24	1.49218e-22
GSTA4	-0.888779	2.12232e-24	1.49696e-22
HERPUD1	0.738637	2.48955e-24	1.75028e-22
CD40	0.372963	2.56859e-24	1.80001e-22
GUSBP11	0.455368	2.7661e-24	1.93217e-22
CLIP1	-0.420421	2.94039e-24	2.04731e-22
DUSP14	-0.62748	3.003e-24	2.08045e-22
LRMP	0.970686	3.00721e-24	2.08045e-22
CYB5A	-0.339299	3.10751e-24	2.14299e-22
FMNL3	0.269972	3.1406e-24	2.15894e-22
STOM	0.345852	3.58907e-24	2.45942e-22
CASZ1	-0.390979	3.87588e-24	2.64758e-22
PPP1R16B	0.60819	3.98511e-24	2.71364e-22
GANAB	0.684097	4.07977e-24	2.76938e-22
LAPTM5	0.807871	4.18804e-24	2.83399e-22
TOM1L1	-0.59038	4.401e-24	2.96882e-22
TPST2	0.725305	4.56375e-24	3.06905e-22
TRIM27	0.456122	4.66135e-24	3.12498e-22
FCRLA	1.50159	4.78495e-24	3.19794e-22
TTL	-0.285942	4.93939e-24	3.291e-22
KLHL6	0.899009	5.21438e-24	3.46357e-22
EEA1	-0.699361	5.37142e-24	3.55696e-22
XDH	0.904737	5.66662e-24	3.73973e-22
ZBTB43	-0.44344	5.68196e-24	3.73973e-22
HMGCR	-0.80406	6.04194e-24	3.96461e-22
RASSF4	0.420484	6.1007e-24	3.99107e-22
WNK1	-0.470787	6.44118e-24	4.20112e-22
ADPRH	0.300138	6.49264e-24	4.22197e-22
ETS1	0.454394	6.56321e-24	4.25508e-22
GNRH1	-0.40251	6.60487e-24	4.26931e-22
ARHGEF17	0.356606	6.87153e-24	4.42845e-22
KRT80	-0.865915	7.6213e-24	4.89708e-22
MFNG	0.441419	7.72484e-24	4.94893e-22
RAB11A	-0.48429	7.80565e-24	4.98594e-22
THY1	0.619477	8.10679e-24	5.16307e-22
PIK3AP1	0.595563	8.14538e-24	5.17244e-22
TBC1D10C	0.730448	8.46308e-24	5.35846e-22
NUDT15	-0.569718	8.87037e-24	5.59997e-22
PLCG2	0.588452	9.29502e-24	5.851e-22
CREB3L2	0.461978	9.74725e-24	6.11788e-22
RAB38	-0.442595	1.00705e-23	6.30248e-22
TP53AIP1	-0.596576	1.0653e-23	6.64787e-22
SH2B3	0.606923	1.08872e-23	6.77444e-22
INADL	-0.401076	1.16456e-23	7.2256e-22
C19orf10	0.889557	1.21119e-23	7.49348e-22
PDIA4	0.684999	1.22226e-23	7.54043e-22
CD14	0.991282	1.37726e-23	8.47252e-22
DSC1	-2.2078	1.46874e-23	9.00964e-22
ACSBG1	-0.310036	1.47347e-23	9.01311e-22
TGFB3	0.391675	1.51258e-23	9.22629e-22
TMEM237	-0.694496	1.57399e-23	9.57393e-22
C4orf48	0.79006	1.60153e-23	9.69408e-22
TINAGL1	0.552428	1.60375e-23	9.69408e-22
CHST15	0.465683	1.60777e-23	9.69408e-22
MEI1	0.768373	1.61165e-23	9.69408e-22
FDCSP	0.681742	1.64696e-23	9.87904e-22
FCGRT	0.588908	1.66045e-23	9.93243e-22
NAGA	0.427152	1.66541e-23	9.93465e-22
HOMER2	-0.597137	1.79019e-23	1.06497e-21
DUSP5	1.12229	1.82665e-23	1.08178e-21
PRKCQ	0.521273	1.82844e-23	1.08178e-21
BNIP3	-0.669651	1.87669e-23	1.1073e-21
PDZRN4	1.31413	1.93016e-23	1.13575e-21
GLDC	0.906045	2.01371e-23	1.1817e-21
STK39	-0.898603	2.18763e-23	1.28029e-21
OCLN	-0.651884	2.28957e-23	1.33634e-21
CDK5R1	-0.440876	2.35757e-23	1.37233e-21
LINC01133	-0.548244	2.43447e-23	1.4133e-21
ACPP	-0.555412	2.49478e-23	1.44444e-21
GLCCI1	0.871172	2.56102e-23	1.47884e-21
PLOD3	0.573588	2.65219e-23	1.52741e-21
FUCA1	0.404265	2.71328e-23	1.55844e-21
SLFN11	0.844003	2.73059e-23	1.56424e-21
CLMP	0.716909	2.79247e-23	1.59547e-21
DEGS1	-0.699874	3.00839e-23	1.71431e-21
WFS1	0.701091	3.05681e-23	1.73733e-21
USP53	-0.639473	3.07031e-23	1.74043e-21
GPR115	-0.652427	3.10398e-23	1.75492e-21
HS3ST6	-0.892003	3.15499e-23	1.77912e-21
FBXO16	0.991939	3.31467e-23	1.86431e-21
CR1	0.363647	3.40188e-23	1.9084e-21
ESRP1	-0.577639	3.75143e-23	2.09905e-21
ATP1B3	-0.317705	3.77187e-23	2.10505e-21
DAP	0.594586	3.84024e-23	2.1377e-21
RNF141	-0.335736	3.93997e-23	2.18759e-21
PRAF2	0.475247	3.98934e-23	2.20934e-21
STAP1	0.991546	4.24027e-23	2.34232e-21
C15orf41	-0.322758	4.3473e-23	2.39533e-21
WDR53	-0.486429	4.54889e-23	2.50004e-21
CDK14	0.446614	4.61017e-23	2.52731e-21
LEPRE1	0.444817	4.64157e-23	2.5381e-21
FCGR3B	1.34142	4.97369e-23	2.71285e-21
CHST12	0.569278	5.11527e-23	2.78057e-21
OSBPL1A	-0.486967	5.12352e-23	2.78057e-21
MMP14	0.645771	5.41217e-23	2.92988e-21
GAS6	0.719997	5.53413e-23	2.98843e-21
CBR3	-0.806008	5.63133e-23	3.03335e-21
TNFAIP8L3	-0.546306	5.65601e-23	3.03909e-21
ZNF215	0.691328	5.7013e-23	3.05584e-21
ITGA7	0.514333	5.73366e-23	3.06218e-21
SOX6	-0.441518	5.7414e-23	3.06218e-21
FAM171A1	0.596125	5.87819e-23	3.12743e-21
VNN2	0.852145	6.04479e-23	3.20818e-21
TMEM176B	0.632693	6.06902e-23	3.21317e-21
TUFT1	-0.755812	6.36976e-23	3.36416e-21
MSMB	-0.394476	6.38549e-23	3.36427e-21
LAT2	0.411074	6.42908e-23	3.37709e-21
BMP6	0.416469	6.44774e-23	3.37709e-21
SEL1L	1.05986	6.45662e-23	3.37709e-21
TCF4	0.594873	6.54805e-23	3.41666e-21
MBNL1-AS1	-0.538763	6.86053e-23	3.5711e-21
PLXND1	0.365047	8.46189e-23	4.39409e-21
RUNX3	0.577851	8.54626e-23	4.42729e-21
LPAR3	-0.526499	8.76303e-23	4.52875e-21
LINC00888	0.820339	9.2039e-23	4.74527e-21
C7orf57	-0.638237	9.32908e-23	4.79461e-21
RGS1	1.21494	9.34389e-23	4.79461e-21
TCN2	0.512907	1.04268e-22	5.33765e-21
P2RX5	0.992497	1.04866e-22	5.35558e-21
NAA15	-0.405781	1.06748e-22	5.43888e-21
RILPL2	0.478768	1.07451e-22	5.46183e-21
HSPA13	1.2638	1.0781e-22	5.46726e-21
COTL1	0.585873	1.114e-22	5.63609e-21
DOK3	0.702507	1.12841e-22	5.6957e-21
CALHM2	0.426245	1.13422e-22	5.71173e-21
CYP3A5	-0.826811	1.14432e-22	5.74919e-21
ARHGEF26	-0.501492	1.15946e-22	5.81181e-21
ELTD1	0.74583	1.16317e-22	5.81694e-21
IFFO1	0.431386	1.19075e-22	5.93859e-21
CFHR2	0.487186	1.19298e-22	5.93859e-21
SLC2A10	0.835052	1.19901e-22	5.95492e-21
TXNDC15	0.750445	1.24698e-22	6.17899e-21
HLF	-0.99083	1.3903e-22	6.85868e-21
RPN2	0.690093	1.39049e-22	6.85868e-21
IGHD	0.602693	1.44114e-22	7.09236e-21
KCNN3	0.737455	1.45076e-22	7.12354e-21
MIR143HG	0.669727	1.47273e-22	7.20345e-21
SSR2	0.492098	1.47369e-22	7.20345e-21
C1orf21	-0.299217	1.61144e-22	7.85905e-21
NGEF	-0.566673	1.653e-22	8.04359e-21
FCER1G	0.795675	1.68127e-22	8.16284e-21
BMF	0.630112	1.74813e-22	8.46846e-21
BTN3A1	0.524166	1.79303e-22	8.66656e-21
PIP5K1B	0.703935	1.80637e-22	8.71161e-21
QPRT	0.808429	1.87824e-22	9.0381e-21
IPPK	-0.362251	1.8989e-22	9.11725e-21
TRPS1	-0.686132	1.92633e-22	9.22849e-21
FSTL1	0.56592	2.01157e-22	9.60405e-21
FTH1	0.533352	2.0136e-22	9.60405e-21
KCNK7	-0.586343	2.04998e-22	9.75612e-21
ING2	-0.391795	2.07547e-22	9.85577e-21
IGLV6-57	0.939075	2.13498e-22	1.01162e-20
ACER1	-0.601668	2.19444e-22	1.03752e-20
LDB2	0.367669	2.22862e-22	1.05139e-20
CXCL13	1.41018	2.24257e-22	1.05567e-20
CYP2C9	-0.526061	2.26359e-22	1.06184e-20
NUP210	0.487656	2.26549e-22	1.06184e-20
LINC00592	-0.761603	2.27338e-22	1.06323e-20
SLC15A1	-0.359802	2.36768e-22	1.10495e-20
SDR42E1	-0.426627	2.39907e-22	1.11719e-20
ITGA8	0.422811	2.40941e-22	1.1196e-20
TRBC1	0.930181	2.41822e-22	1.12129e-20
PARM1	0.891006	2.43024e-22	1.12445e-20
DAPK1	0.373391	2.4441e-22	1.12846e-20
FBN1	0.683653	2.50628e-22	1.1547e-20
CHP2	-0.604951	2.6719e-22	1.22839e-20
DNAJB9	1.10233	2.73076e-22	1.25279e-20
TAGLN	0.722314	2.92255e-22	1.33611e-20
TXNL4A	-0.313484	2.9247e-22	1.33611e-20
TIMP4	0.510512	2.9751e-22	1.35627e-20
C10orf128	0.301223	2.98719e-22	1.35892e-20
DBI	-0.486216	3.17509e-22	1.44137e-20
HSH2D	0.909779	3.27549e-22	1.48384e-20
ZFAT	0.559018	3.30696e-22	1.49497e-20
LOC100506314	-0.418679	3.56946e-22	1.61027e-20
GPSM2	-0.622925	3.66557e-22	1.65019e-20
SHC1	0.649432	3.72978e-22	1.67562e-20
DDIT4L	1.0489	3.77227e-22	1.6912e-20
ENTPD5	-0.341305	3.81634e-22	1.70742e-20
PLEK	0.622912	3.88034e-22	1.73247e-20
SPCS3	0.805803	3.91896e-22	1.74612e-20
NDEL1	-0.32497	3.96407e-22	1.76259e-20
DYNLT3	-0.754745	4.03285e-22	1.78949e-20
SAT1	0.407318	4.11461e-22	1.81979e-20
SELE	1.27384	4.11793e-22	1.81979e-20
SPRY1	0.400852	4.34065e-22	1.9143e-20
GRTP1	-0.429637	4.43819e-22	1.95335e-20
ADCY4	0.481524	4.47891e-22	1.96727e-20
RAI14	0.641544	4.66594e-22	2.04527e-20
RP11-38P22.2	-0.948157	4.72104e-22	2.06524e-20
BLOC1S2	-0.491813	4.78726e-22	2.08999e-20
DSC2	-0.762127	4.92535e-22	2.14595e-20
EAF2	0.549542	5.01756e-22	2.18173e-20
TPM1	0.347248	5.04871e-22	2.19088e-20
ATP2A3	0.721828	5.16723e-22	2.23782e-20
ZBP1	1.05105	5.64563e-22	2.44013e-20
MFHAS1	-0.5786	5.79254e-22	2.49864e-20
CD34	0.569269	5.84177e-22	2.51487e-20
FAM172A	-0.440909	6.13856e-22	2.6352e-20
LPXN	0.457881	6.14564e-22	2.6352e-20
MYO1F	0.607615	6.34226e-22	2.71414e-20
STAB1	0.367327	6.65776e-22	2.84353e-20
UNC13B	-0.514274	6.73945e-22	2.87276e-20
CELSR2	-0.471418	6.89148e-22	2.93179e-20
CYP4F22	-0.990571	6.98564e-22	2.96602e-20
GBGT1	0.533144	7.16707e-22	3.0371e-20
CYTH4	0.464006	7.29286e-22	3.08437e-20
PCED1B	0.893853	7.4349e-22	3.13831e-20
SGK223	-0.568212	7.81916e-22	3.29409e-20
ADSSL1	-0.418209	7.85919e-22	3.30452e-20
ZCCHC24	0.496039	8.03667e-22	3.3726e-20
C3orf14	-0.423707	8.0694e-22	3.37978e-20
STK17B	0.653718	8.15704e-22	3.40989e-20
EIF3F	-0.239656	8.36471e-22	3.48997e-20
XKRX	-0.514808	9.277e-22	3.86316e-20
LCK	0.696607	9.30761e-22	3.86847e-20
SERPINB9	0.582111	9.34544e-22	3.87675e-20
FUCA2	0.628272	9.45834e-22	3.91608e-20
MIAT	0.606313	9.82547e-22	4.06032e-20
YOD1	-1.01006	1.06249e-21	4.38231e-20
F13A1	0.679663	1.08216e-21	4.45494e-20
MID2	-0.42413	1.09322e-21	4.49194e-20
NOS1	-0.418182	1.17473e-21	4.81773e-20
HLA-DMA	0.807642	1.19689e-21	4.89935e-20
RP11-757F18.5	-0.361547	1.22117e-21	4.9893e-20
SLAMF1	0.444542	1.30167e-21	5.30815e-20
GABRQ	-0.287853	1.38314e-21	5.62981e-20
MIR210HG	-0.498956	1.3973e-21	5.67676e-20
NSF	-0.504407	1.41689e-21	5.74416e-20
RPP40	-0.427138	1.4192e-21	5.74416e-20
MGP	0.664977	1.72472e-21	6.96775e-20
HYOU1	0.810095	1.79113e-21	7.22256e-20
LZIC	-0.353323	1.85464e-21	7.46474e-20
EXPH5	-0.760089	2.13514e-21	8.5778e-20
MEGF9	-0.547621	2.18436e-21	8.75927e-20
DAAM1	-0.612034	2.18994e-21	8.76543e-20
LBP	0.754152	2.20201e-21	8.79748e-20
CPEB2	-0.445379	2.2221e-21	8.86137e-20
JAM2	0.571715	2.23464e-21	8.89502e-20
EPDR1	0.836182	2.25557e-21	8.96185e-20
PLEKHA1	-0.642716	2.29423e-21	9.09875e-20
GNG7	0.635332	2.52468e-21	9.99441e-20
DCN	0.364654	2.56501e-21	1.01355e-19
FARP2	-0.198991	2.73534e-21	1.07889e-19
CD180	0.891106	2.8756e-21	1.13215e-19
SMPDL3B	0.66826	2.88863e-21	1.13432e-19
SLC38A5	0.611344	2.89159e-21	1.13432e-19
CTSL	0.592396	2.92269e-21	1.14445e-19
CSRP1	0.474448	2.95689e-21	1.15575e-19
KCNK1	-0.434312	2.97976e-21	1.16259e-19
PLXDC1	0.396488	3.11837e-21	1.21448e-19
TUBB2A	-0.581226	3.27028e-21	1.27136e-19
SLC27A6	-1.24518	3.32528e-21	1.29042e-19
NEU1	0.807074	3.50861e-21	1.35913e-19
FPR1	0.606636	3.86543e-21	1.49468e-19
DRAM1	0.508531	4.01806e-21	1.55093e-19
MAGEH1	0.552659	4.02689e-21	1.55157e-19
RARB	0.202996	4.30055e-21	1.65407e-19
C12orf29	-0.676345	4.43648e-21	1.70332e-19
C1QA	0.872907	4.51535e-21	1.73054e-19
FAM107B	0.83317	4.54833e-21	1.7401e-19
SORD	-0.411313	4.69594e-21	1.7934e-19
KIAA0368	-0.362088	4.70448e-21	1.7935e-19
CA12	-0.40792	5.03372e-21	1.91565e-19
GIMAP4	0.612831	5.05856e-21	1.92172e-19
AIF1	0.483963	5.15863e-21	1.95373e-19
CMTM7	0.677071	5.16088e-21	1.95373e-19
TNFSF13	0.576313	5.17791e-21	1.95676e-19
DDIT4	0.923263	5.20214e-21	1.9625e-19
TMEM14A	-0.680068	5.39903e-21	2.03323e-19
EPCAM	-1.09216	5.47152e-21	2.05695e-19
UCP2	0.856081	5.71833e-21	2.14601e-19
VIM	0.788807	6.00669e-21	2.25033e-19
LINC00302	-0.59928	6.09866e-21	2.28084e-19
UNG	-0.612733	6.1836e-21	2.30861e-19
MCUR1	-0.488989	6.20081e-21	2.31106e-19
RGS3	0.320174	6.27651e-21	2.33525e-19
BMPR1B	-0.418937	6.40382e-21	2.37853e-19
HTATSF1	-0.355495	6.69592e-21	2.48276e-19
TMEM79	-0.761322	6.90569e-21	2.55617e-19
PDE7B	0.307852	7.12308e-21	2.63214e-19
ARID3A	0.58049	7.1442e-21	2.63544e-19
BTK	0.731139	7.16478e-21	2.63854e-19
CYSTM1	0.446183	7.2097e-21	2.64867e-19
PLVAP	0.813557	7.21676e-21	2.64867e-19
PERP	-0.397199	7.28626e-21	2.66966e-19
LOXL2	0.346776	7.932e-21	2.90134e-19
PTGER3	-0.312273	8.06142e-21	2.94371e-19
CYAT1	1.03053	8.24692e-21	3.00253e-19
GAS7	-0.405635	8.25754e-21	3.00253e-19
CDK19	-0.400394	8.26409e-21	3.00253e-19
NSDHL	-0.407471	8.33528e-21	3.02332e-19
FAM198B	0.702011	8.40067e-21	3.04194e-19
INPP5D	0.396746	8.54564e-21	3.08927e-19
ZHX2	0.481847	8.72679e-21	3.1495e-19
GGT6	-0.665786	8.8592e-21	3.19196e-19
OLFM1	0.416375	9.27893e-21	3.33764e-19
CD97	0.726194	9.53962e-21	3.42572e-19
CENPN	-0.288139	9.72947e-21	3.48811e-19
DSC3	-0.756818	9.81143e-21	3.51168e-19
TMEM117	-0.637134	1.04146e-20	3.72143e-19
LEF1	0.242387	1.05672e-20	3.76973e-19
MICB	0.863612	1.08656e-20	3.8698e-19
GAREM	-0.728514	1.09308e-20	3.88662e-19
CCR1	0.730847	1.1194e-20	3.97368e-19
KDF1	-0.432054	1.19911e-20	4.24969e-19
FCGR2C	0.57453	1.21875e-20	4.31221e-19
ELOVL2	0.437212	1.22195e-20	4.3165e-19
TP53INP1	0.458118	1.22568e-20	4.32263e-19
KYNU	0.590159	1.27163e-20	4.47143e-19
WFDC1	0.626196	1.27201e-20	4.47143e-19
APP	0.405911	1.3044e-20	4.57788e-19
CDCA7	-0.728854	1.32193e-20	4.63188e-19
SAMSN1	0.736095	1.34994e-20	4.72238e-19
CMAS	-0.40848	1.35691e-20	4.73912e-19
WFDC5	-0.994634	1.36725e-20	4.76754e-19
LOC153684	0.607412	1.42893e-20	4.97459e-19
USP2	-0.375104	1.4547e-20	5.0562e-19
DGAT2	-0.499777	1.47178e-20	5.10734e-19
ACAT2	-0.520435	1.4786e-20	5.12281e-19
APH1B	0.377505	1.51037e-20	5.22452e-19
KATNBL1	-0.474758	1.55459e-20	5.36891e-19
C5AR1	0.831703	1.60233e-20	5.52498e-19
CSF3R	0.770295	1.70658e-20	5.86679e-19
MCM3AP-AS1	-0.295526	1.70688e-20	5.86679e-19
WDR61	-0.276143	1.73348e-20	5.94877e-19
ACTR10	-0.323143	1.9097e-20	6.54313e-19
PEAR1	0.552662	1.9955e-20	6.8263e-19
SLC1A5	0.633664	2.03044e-20	6.92961e-19
FZD4	0.25544	2.0321e-20	6.92961e-19
SPPL3	-0.350618	2.03826e-20	6.93069e-19
SMAP2	0.813848	2.03882e-20	6.93069e-19
TGS1	-0.327868	2.04382e-20	6.93683e-19
LRRC32	0.549161	2.11412e-20	7.16418e-19
TCTEX1D2	-0.516817	2.18366e-20	7.38829e-19
HOOK1	-0.720946	2.22722e-20	7.52391e-19
A2M	0.384683	2.299e-20	7.75429e-19
RGS5	0.547625	2.37122e-20	7.98544e-19
BNC1	-0.635643	2.41767e-20	8.12922e-19
ELL3	-0.532993	2.44121e-20	8.19566e-19
JAK3	0.306106	2.63827e-20	8.84352e-19
GIMAP6	0.594384	2.74679e-20	9.19304e-19
CYR61	1.1619	2.84054e-20	9.49215e-19
GPR65	0.742381	2.92041e-20	9.744e-19
HLA-DMB	0.544583	2.97952e-20	9.92592e-19
HEG1	0.436769	2.9947e-20	9.96116e-19
C17orf62	0.610032	3.01896e-20	1.00265e-18
FAM83G	-0.614475	3.1548e-20	1.04616e-18
FAM167A	-0.2799	3.19136e-20	1.05666e-18
APLF	-0.302442	3.27315e-20	1.08209e-18
RP11-96D1.11	-0.527685	3.28317e-20	1.08375e-18
CTGF	1.07313	3.45675e-20	1.13931e-18
PODXL	0.553661	3.50558e-20	1.15364e-18
EGLN3	-0.555952	3.59094e-20	1.17994e-18
BBOX1	-0.862108	3.66033e-20	1.20092e-18
MAP4K1	0.517555	3.74401e-20	1.22652e-18
XG	-0.470485	3.84807e-20	1.2587e-18
NXPE3	0.72065	3.90601e-20	1.27573e-18
RAB5C	0.532211	3.93902e-20	1.28457e-18
GJA4	0.409792	3.95329e-20	1.28729e-18
MAPK13	-0.476296	3.97004e-20	1.2908e-18
RAB26	0.493879	4.223e-20	1.37099e-18
LYST	-0.325794	4.39549e-20	1.42485e-18
ERBB3	-0.340911	4.48979e-20	1.45324e-18
MIOS	-0.466676	4.4982e-20	1.45379e-18
SYT11	0.277225	4.58461e-20	1.47951e-18
AFG3L2	-0.362638	4.97107e-20	1.60184e-18
MBTPS1	0.366008	5.11288e-20	1.64509e-18
CTA-250D10.23	0.550806	5.12718e-20	1.64724e-18
ST8SIA4	0.669973	5.24848e-20	1.68371e-18
HOOK2	-0.490383	5.75367e-20	1.84305e-18
TAPBPL	0.781891	5.85546e-20	1.87288e-18
LINC00582	0.630569	5.92784e-20	1.89324e-18
MUC15	-0.972616	6.03618e-20	1.925e-18
ZADH2	-0.344877	6.35951e-20	2.02513e-18
TM9SF2	0.465401	6.42581e-20	2.04324e-18
VKORC1	0.504435	6.46784e-20	2.05359e-18
SSR3	0.603921	6.60497e-20	2.09396e-18
FYN	0.535207	6.61434e-20	2.09396e-18
IKZF3	0.443461	6.63791e-20	2.09836e-18
CTNNBIP1	-0.580095	6.65864e-20	2.10184e-18
DENND5B	0.514932	6.76694e-20	2.13292e-18
ZNF823	-0.793908	6.8119e-20	2.14397e-18
RASD2	0.48809	6.95468e-20	2.18573e-18
STXBP5	-0.728374	7.1486e-20	2.24342e-18
ZNF416	-0.293096	7.46492e-20	2.3393e-18
RP11-138A9.1	0.968817	7.57188e-20	2.36938e-18
LONRF1	-0.458163	7.76306e-20	2.4257e-18
DENND5A	0.466457	8.02545e-20	2.50408e-18
ITGAM	0.64012	8.1713e-20	2.54592e-18
APOBEC3G	0.548012	8.42739e-20	2.62194e-18
SERTAD4	-0.560916	8.48548e-20	2.63622e-18
PPM1M	0.539376	8.99936e-20	2.79186e-18
DOCK2	0.490635	9.06077e-20	2.80689e-18
EMCN	0.607477	9.12911e-20	2.82402e-18
SIPA1L2	-0.435845	9.44677e-20	2.91812e-18
EI24	-0.364195	9.5146e-20	2.93489e-18
CDHR1	-0.56908	9.84068e-20	3.03115e-18
RAB27B	-0.474289	1.00934e-19	3.10459e-18
DIAPH2-AS1	-0.230156	1.03997e-19	3.19425e-18
LAMA4	0.273996	1.05418e-19	3.23331e-18
CLEC14A	0.418927	1.07503e-19	3.29013e-18
ENAH	-0.379291	1.07574e-19	3.29013e-18
GTF3C4	-0.277776	1.08293e-19	3.30745e-18
WDFY2	-0.432956	1.12789e-19	3.4399e-18
CRELD2	0.777023	1.13065e-19	3.44349e-18
RAPH1	-0.673686	1.15374e-19	3.50887e-18
IL1B	1.05887	1.16067e-19	3.525e-18
FTH1P5	0.430963	1.20191e-19	3.64512e-18
CTD-2124B8.2	-0.401891	1.21672e-19	3.68486e-18
PDCD7	-0.361025	1.23294e-19	3.7288e-18
MORC4	-0.529615	1.25456e-19	3.78888e-18
SMIM5	-0.468903	1.26113e-19	3.80341e-18
ZNF750	-0.78433	1.27697e-19	3.84582e-18
NCF2	0.773382	1.28628e-19	3.86848e-18
NIP7	-0.577634	1.2894e-19	3.87248e-18
TMPRSS2	0.510482	1.29682e-19	3.88939e-18
PLA2G12A	-0.429895	1.33545e-19	3.99971e-18
KRT19	0.655704	1.33779e-19	4.00119e-18
IL16	0.509772	1.3695e-19	4.09036e-18
GPR160	1.03604	1.40417e-19	4.18815e-18
NRTN	-0.64054	1.43993e-19	4.28785e-18
GID4	-0.347098	1.44156e-19	4.28785e-18
TSPAN18	0.433226	1.45841e-19	4.33201e-18
SLC2A3	0.752493	1.47282e-19	4.36882e-18
GLIPR2	0.542692	1.49011e-19	4.41408e-18
KCTD15	-0.394764	1.53145e-19	4.53033e-18
ARRDC4	-0.899604	1.739e-19	5.13728e-18
EDEM2	0.677178	1.7466e-19	5.1527e-18
KCNA2	0.373449	1.90338e-19	5.6076e-18
PTPN7	0.438579	1.96127e-19	5.7703e-18
TSPAN5	-0.445762	1.98092e-19	5.82021e-18
PARD3	-0.380729	1.99648e-19	5.85798e-18
LOC100130691	-0.451668	2.05615e-19	6.0249e-18
BANK1	0.741863	2.07193e-19	6.06292e-18
ABCA12	-1.15997	2.1409e-19	6.25627e-18
BCL2L11	0.363558	2.24861e-19	6.55775e-18
PIK3CG	0.60521	2.25012e-19	6.55775e-18
TMEM246	-0.473131	2.34313e-19	6.81964e-18
ACSL5	0.427801	2.41474e-19	7.01864e-18
FCRLB	0.913287	2.55429e-19	7.41428e-18
TCIRG1	0.696656	2.57294e-19	7.45841e-18
MYO1G	0.564075	2.60598e-19	7.54411e-18
LHX6	0.342557	2.63349e-19	7.61355e-18
BTG3	-0.429525	2.66e-19	7.67996e-18
FAM20A	0.636758	2.70105e-19	7.7881e-18
DCHS1	0.446745	3.03398e-19	8.73642e-18
ITGA5	0.505347	3.04587e-19	8.75901e-18
SREK1IP1	-0.54399	3.05143e-19	8.76335e-18
TNFRSF1B	0.625634	3.07167e-19	8.8098e-18
HSD17B11	0.636889	3.07875e-19	8.81842e-18
DIP2B	-0.468385	3.10752e-19	8.88906e-18
RRBP1	0.434583	3.17951e-19	9.083e-18
ING5	-0.184995	3.24263e-19	9.25112e-18
C11orf45	-0.659187	3.57808e-19	1.01947e-17
MGAT2	0.49067	3.63734e-19	1.03499e-17
ACBD4	0.398628	3.82726e-19	1.0876e-17
ARG1	-0.459433	3.8489e-19	1.09232e-17
TMEM8A	0.390795	3.94889e-19	1.11923e-17
MEOX1	0.581272	4.02089e-19	1.13815e-17
MXRA8	0.545244	4.03297e-19	1.14008e-17
C9orf3	-0.519223	4.08989e-19	1.15466e-17
C2orf88	0.520915	4.15644e-19	1.17192e-17
HRASLS	-0.714215	4.17061e-19	1.17439e-17
SLC16A6	-0.638686	4.20296e-19	1.18196e-17
PREB	0.543831	4.26322e-19	1.19735e-17
INPP4A	0.384471	4.32629e-19	1.21342e-17
PTPRCAP	0.648325	4.33165e-19	1.21342e-17
FAIM3	0.661666	4.37911e-19	1.22513e-17
NID2	0.716654	4.43305e-19	1.23862e-17
IFFO2	-0.748635	4.52822e-19	1.26358e-17
TLR10	0.523052	4.8297e-19	1.34598e-17
RP11-210K20.4	-0.253263	4.8389e-19	1.34681e-17
TMEM205	0.638371	4.86907e-19	1.35346e-17
EPHX3	-0.699623	4.91078e-19	1.36331e-17
SLC52A3	0.327112	4.92536e-19	1.3656e-17
ZNF430	-0.596036	4.93574e-19	1.36673e-17
APOL6	0.544922	5.07567e-19	1.40273e-17
MAST1	0.687293	5.0787e-19	1.40273e-17
ODAM	1.43289	5.26709e-19	1.45291e-17
FLJ32255	0.659555	5.3587e-19	1.4763e-17
KDELR1	0.632746	5.3728e-19	1.4783e-17
MOGS	0.662397	5.39401e-19	1.48226e-17
RALA	-0.391917	5.62639e-19	1.54416e-17
GJA5	0.375561	5.94834e-19	1.63045e-17
TUBA4A	-0.510932	6.07954e-19	1.6643e-17
ALOX5AP	0.652887	6.26415e-19	1.71267e-17
DCAF13	-0.345326	6.33918e-19	1.731e-17
WWC1	-0.29497	6.5908e-19	1.79744e-17
DOCK8	0.499286	6.66117e-19	1.81435e-17
ALOX15B	0.972248	6.74401e-19	1.83461e-17
MGAT1	0.512262	6.76726e-19	1.83862e-17
PLA1A	0.732996	6.82413e-19	1.85175e-17
CD37	0.485682	7.02006e-19	1.90253e-17
SEMA6D	0.319065	7.19022e-19	1.94621e-17
CLIC4	0.646497	7.25631e-19	1.96165e-17
ARHGEF37	-0.383474	7.29156e-19	1.96872e-17
RAB37	0.390667	7.31851e-19	1.97354e-17
CSF1R	0.602042	7.55653e-19	2.03519e-17
CR2	0.368688	7.67652e-19	2.06494e-17
IRX4	-0.653277	7.74113e-19	2.07973e-17
HMHA1	0.383436	8.1259e-19	2.1804e-17
GPRIN2	-0.355088	8.18086e-19	2.19238e-17
LMO7	-0.476964	8.19081e-19	2.19238e-17
APOE	0.629859	8.51283e-19	2.27366e-17
CNRIP1	0.538713	8.52511e-19	2.27366e-17
ARRB2	0.531121	8.52596e-19	2.27366e-17
IFITM2	0.617165	8.66366e-19	2.30754e-17
GAN	-0.503424	8.71304e-19	2.31784e-17
NME4	0.586085	8.90737e-19	2.36663e-17
WAS	0.409539	9.32185e-19	2.47372e-17
PCYT1A	-0.29736	1.03385e-18	2.74016e-17
FAM135A	-0.424981	1.07193e-18	2.8376e-17
ACTA2	0.419073	1.11282e-18	2.94225e-17
DAPL1	-0.937594	1.13441e-18	2.99567e-17
REEP4	-0.402745	1.22072e-18	3.21968e-17
ITPR2	-0.414194	1.23301e-18	3.24812e-17
ABLIM1	-0.640335	1.24424e-18	3.27373e-17
ZNF330	-0.33231	1.28177e-18	3.36837e-17
GAB3	0.245094	1.29058e-18	3.38743e-17
EDEM1	0.628889	1.29862e-18	3.4044e-17
SLC15A2	0.776728	1.35859e-18	3.5563e-17
TSPAN7	0.46779	1.35985e-18	3.5563e-17
ZNF662	-0.517779	1.40527e-18	3.67066e-17
SLC7A11	0.684657	1.44872e-18	3.7796e-17
NCF1	0.778895	1.52584e-18	3.97599e-17
CSRP2	-0.627376	1.53602e-18	3.99772e-17
KIAA1671	-0.350273	1.55667e-18	4.0466e-17
C11orf63	-0.252042	1.58741e-18	4.12155e-17
MAN1A1	0.74049	1.63738e-18	4.2462e-17
C15orf52	-0.547169	1.65654e-18	4.28908e-17
IGJ	1.31235	1.65787e-18	4.28908e-17
ACVRL1	0.338135	1.67796e-18	4.33585e-17
RHOJ	0.423829	1.68786e-18	4.35625e-17
DERL1	0.399246	1.75097e-18	4.51376e-17
ACACA	-0.247505	1.77091e-18	4.55971e-17
GRIP1	-0.400395	1.80266e-18	4.63597e-17
TEK	0.436194	1.82008e-18	4.67522e-17
PARVG	0.358422	1.84382e-18	4.73057e-17
CXCL14	-0.783045	1.8464e-18	4.7316e-17
KLHL18	-0.331463	1.8592e-18	4.75875e-17
PLAC8	1.26364	1.94027e-18	4.96041e-17
FAM131A	-0.274085	1.94848e-18	4.97552e-17
LRP4	-0.602592	2.01956e-18	5.15094e-17
TBC1D1	0.206737	2.03659e-18	5.18827e-17
NR2F2	0.407343	2.04839e-18	5.21219e-17
TGM5	-0.63295	2.07496e-18	5.27363e-17
COA7	-0.320098	2.09326e-18	5.31387e-17
RP11-212P7.2	-0.33431	2.14713e-18	5.44426e-17
LSM10	0.494224	2.19893e-18	5.56908e-17
SLCO2B1	0.418798	2.26242e-18	5.72318e-17
GLT8D2	0.516422	2.35901e-18	5.96056e-17
EAF1	-0.601978	2.36762e-18	5.97535e-17
CERCAM	0.360068	2.48417e-18	6.2622e-17
MYCT1	0.306198	2.53081e-18	6.37234e-17
SLC17A9	0.556813	2.58453e-18	6.49615e-17
KIAA1598	-0.710254	2.58598e-18	6.49615e-17
SEC14L1	0.557336	2.61104e-18	6.55151e-17
TYK2	0.447867	2.64223e-18	6.62209e-17
ADAMTS9	0.328809	2.66091e-18	6.6612e-17
STK10	0.348711	2.67845e-18	6.69736e-17
HHEX	0.504287	2.71837e-18	6.78934e-17
SDF2L1	0.932629	2.83005e-18	7.06012e-17
MMP12	1.50119	2.87833e-18	7.17232e-17
SEC11C	0.631307	2.91705e-18	7.25455e-17
SLC12A8	0.916381	2.91803e-18	7.25455e-17
CLSTN3	0.463137	2.96816e-18	7.37069e-17
PLA2R1	-0.499364	2.97616e-18	7.38212e-17
RCAN3	-0.376491	3.04936e-18	7.55501e-17
VPS13D	-0.342702	3.09091e-18	7.64922e-17
PIGW	-0.593292	3.10235e-18	7.66877e-17
CCT6A	-0.387167	3.19085e-18	7.87853e-17
CASP3	0.484471	3.22374e-18	7.95067e-17
TGM2	0.387901	3.23593e-18	7.97165e-17
P4HTM	0.415095	3.2761e-18	8.06144e-17
ANKRD22	-0.545541	3.3628e-18	8.26539e-17
CENPU	-0.631426	3.52267e-18	8.64851e-17
C11orf24	0.464989	3.52757e-18	8.65073e-17
AIP	0.420104	3.54752e-18	8.68983e-17
RASGRP3	0.366541	3.6422e-18	8.91167e-17
LOC284837	-0.733772	3.76906e-18	9.21166e-17
ARMC10	-0.279579	3.7813e-18	9.23115e-17
RAMP2	0.580108	3.81434e-18	9.30132e-17
PTGDS	0.924442	3.82502e-18	9.31687e-17
TRMT12	-0.290425	3.89895e-18	9.48628e-17
ENO2	0.81335	3.96769e-18	9.64269e-17
WDR37	-0.238121	4.07413e-18	9.89028e-17
HPGD	-0.966081	4.09293e-18	9.92479e-17
CADPS2	0.542983	4.10428e-18	9.94116e-17
SLC6A4	-0.437797	4.20064e-18	1.01632e-16
SLC39A14	0.323317	4.32197e-18	1.04451e-16
AACS	-0.317748	4.60289e-18	1.11116e-16
TDRD3	-0.385825	4.931e-18	1.18904e-16
RHBDD1	0.322446	4.94337e-18	1.1907e-16
BDP1	-0.35864	4.97721e-18	1.19752e-16
POLR1D	-0.264086	5.07702e-18	1.21934e-16
MGLL	-0.43349	5.07918e-18	1.21934e-16
SNRPD3	-0.367282	5.13536e-18	1.23146e-16
LOC283070	-0.46944	5.24346e-18	1.25599e-16
HEY2	0.362682	5.26039e-18	1.25866e-16
DDX31	-0.230971	5.34946e-18	1.27856e-16
FNDC3A	0.425726	5.48283e-18	1.30899e-16
SDR16C5	-0.464495	5.49585e-18	1.31065e-16
ARFGAP3	0.583667	5.66937e-18	1.35055e-16
C1orf54	0.452068	5.80224e-18	1.38068e-16
CDCA7L	-0.591366	5.84023e-18	1.38819e-16
RNASE1	0.366143	5.87036e-18	1.39382e-16
EFEMP2	0.444416	5.88928e-18	1.39678e-16
EFS	-0.473576	5.90389e-18	1.39872e-16
SEPT9	0.4636	5.986e-18	1.41662e-16
EVPLL	-0.472054	6.24675e-18	1.47672e-16
NMU	-0.50652	6.30191e-18	1.48757e-16
ZNF273	-0.910045	6.30639e-18	1.48757e-16
SLK	-0.65162	6.46085e-18	1.52234e-16
DPAGT1	0.398124	6.47049e-18	1.52296e-16
KMO	0.4555	6.58146e-18	1.54739e-16
FCER1A	-0.400395	6.61996e-18	1.55476e-16
GOLPH3L	0.513751	6.86456e-18	1.61046e-16
CWC27	-0.428123	6.97313e-18	1.63416e-16
PRDX6	-0.29094	7.02576e-18	1.64471e-16
FCGR2A	0.426298	7.19437e-18	1.68236e-16
ASRGL1	0.325599	7.25266e-18	1.69416e-16
C3orf67	-0.520338	7.38044e-18	1.72216e-16
LRIG3	-0.925087	7.39332e-18	1.7233e-16
SUOX	0.335365	7.48201e-18	1.7421e-16
NHS	-0.454693	7.56075e-18	1.75854e-16
ARHGEF12	-0.141563	7.90743e-18	1.83721e-16
CHPF2	0.419637	7.96354e-18	1.84826e-16
C1QC	0.823997	7.9874e-18	1.85181e-16
MLIP	-0.649817	8.02974e-18	1.85964e-16
EPPK1	-0.55834	8.67821e-18	2.00767e-16
SNX20	0.269772	8.70921e-18	2.01269e-16
SDC2	0.4823	8.75961e-18	2.02218e-16
CARD8	0.427795	9.12587e-18	2.10449e-16
AMPD1	0.974388	9.3092e-18	2.14448e-16
RP11-732A19.1	0.718676	9.41748e-18	2.16712e-16
IGFBP4	1.04863	9.73812e-18	2.23853e-16
HINT3	-0.504689	9.81009e-18	2.25268e-16
C1S	0.813155	9.91751e-18	2.27493e-16
FAM83B	-0.684496	1.01817e-17	2.33307e-16
TENM2	-0.667842	1.02297e-17	2.34158e-16
CTD-2619J13.13	-0.591557	1.0485e-17	2.39749e-16
FRMD4B	-0.285822	1.13116e-17	2.58376e-16
SIDT1	0.703602	1.2158e-17	2.77418e-16
IRF1	0.515242	1.22165e-17	2.78459e-16
SH3RF2	-0.446259	1.22925e-17	2.79897e-16
TMEM263	0.743464	1.39882e-17	3.18173e-16
RP3-406A7.7	-0.523542	1.40747e-17	3.19804e-16
ERGIC1	0.339674	1.44144e-17	3.27179e-16
GID8	-0.284131	1.48789e-17	3.37368e-16
ORAI2	0.431815	1.49146e-17	3.37826e-16
UBE3B	-0.160974	1.51514e-17	3.4283e-16
FER1L4	0.526449	1.55072e-17	3.50515e-16
AP2B1	0.396471	1.55284e-17	3.50629e-16
ADAMTS17	-0.308262	1.55568e-17	3.50903e-16
MYL9	0.518172	1.55897e-17	3.5128e-16
MMP9	0.931544	1.56529e-17	3.52338e-16
BAG1	-0.343832	1.58406e-17	3.56192e-16
MAP7	-0.424192	1.65208e-17	3.71102e-16
RDH13	-0.304391	1.7086e-17	3.83399e-16
LOC101060691	-0.445719	1.72596e-17	3.86893e-16
EFNA4	-0.464282	1.74376e-17	3.9048e-16
CDH13	-0.507653	1.74687e-17	3.90771e-16
CD3D	0.572538	1.79591e-17	4.01018e-16
HLA-C	0.544017	1.79638e-17	4.01018e-16
FLG2	-1.73835	1.80233e-17	4.01618e-16
ENG	0.648602	1.80278e-17	4.01618e-16
CTSB	0.353287	1.84994e-17	4.11354e-16
TFAP2C	-0.436052	1.85028e-17	4.11354e-16
CCDC88A	0.456272	1.87716e-17	4.16902e-16
MIPEP	-0.449699	1.88671e-17	4.18595e-16
MTCL1	-0.696252	1.91066e-17	4.23474e-16
EGFL7	0.51412	2.00991e-17	4.45016e-16
TSR1	-0.362456	2.02177e-17	4.46735e-16
UTP11L	-0.236209	2.0218e-17	4.46735e-16
SERBP1	-0.341002	2.04311e-17	4.50984e-16
LCE1B	-1.02996	2.08163e-17	4.58577e-16
NIPAL4	-0.478063	2.08175e-17	4.58577e-16
DYNC1H1	-0.226959	2.11999e-17	4.66527e-16
NOV	-0.436111	2.25293e-17	4.95279e-16
GDA	-0.712716	2.46983e-17	5.42411e-16
PCBD2	-0.345723	2.48405e-17	5.44671e-16
E2F5	0.804399	2.48515e-17	5.44671e-16
MTCH2	-0.302977	2.49813e-17	5.46961e-16
FNTA	-0.305888	2.52636e-17	5.52584e-16
PLOD1	0.476645	2.54532e-17	5.56168e-16
TAF5L	-0.243489	2.55447e-17	5.57057e-16
JARID2	-0.267111	2.55453e-17	5.57057e-16
POGK	-0.362144	2.59504e-17	5.65321e-16
BHLHE41	0.503978	2.74163e-17	5.96656e-16
L3MBTL4	-0.327262	2.7503e-17	5.97942e-16
MS4A4A	0.69814	2.75759e-17	5.98925e-16
RGCC	0.42348	2.78499e-17	6.0427e-16
MANF	0.4682	2.82138e-17	6.11554e-16
DSTN	-0.218691	2.83687e-17	6.14295e-16
IGFLR1	0.520623	2.84562e-17	6.15575e-16
MMAB	-0.238795	2.86474e-17	6.19093e-16
POU2F2	0.571715	2.88006e-17	6.21783e-16
SULF1	0.608207	3.12876e-17	6.74803e-16
IRF8	0.601486	3.20379e-17	6.90298e-16
LYSMD4	-0.35669	3.31395e-17	7.13323e-16
SOCS3	0.624852	3.3282e-17	7.15678e-16
KARS	-0.262824	3.52255e-17	7.56719e-16
AGAP1	-0.261148	3.56651e-17	7.65403e-16
C1orf115	0.28373	3.6566e-17	7.8396e-16
METTL8	-0.422212	3.75352e-17	8.03943e-16
DDX52	-0.379983	3.77213e-17	8.07131e-16
ECE1	0.381722	3.78385e-17	8.08839e-16
C5orf56	0.313273	3.84455e-17	8.21005e-16
TRAM2	0.641214	3.88958e-17	8.29802e-16
RNF166	0.7225	3.89714e-17	8.30598e-16
OXCT1	-0.476232	3.90103e-17	8.30608e-16
LAIR1	0.375308	3.93058e-17	8.36079e-16
RRAGD	-0.538933	3.94361e-17	8.38027e-16
RP4-773N10.4	-0.550634	3.95188e-17	8.38961e-16
SOWAHC	-0.587124	3.9824e-17	8.44611e-16
ROR1	-0.473815	4.04142e-17	8.56291e-16
ADIPOR2	-0.359996	4.05538e-17	8.58408e-16
ARHGEF10L	-0.36869	4.08903e-17	8.64685e-16
SNX21	-0.471773	4.1258e-17	8.7161e-16
SCIN	-0.492583	4.2433e-17	8.9556e-16
SURF4	0.376178	4.25192e-17	8.96504e-16
CD2	0.722723	4.25937e-17	8.97203e-16
ACOX3	-0.363678	4.35067e-17	9.15543e-16
PDE4B	0.742893	4.35656e-17	9.15782e-16
SLC39A8	0.395539	4.36026e-17	9.15782e-16
FCRL2	0.355401	4.38977e-17	9.21085e-16
ZNF675	-0.469971	4.45025e-17	9.32872e-16
PRKCB	0.331478	4.49711e-17	9.41783e-16
BCL2L10	-0.442254	4.50291e-17	9.42088e-16
ITGAX	0.282675	4.54702e-17	9.50398e-16
P2RX1	0.438163	4.56706e-17	9.53665e-16
ARMCX3	0.657794	5.15421e-17	1.07523e-15
INTS7	-0.403831	5.30246e-17	1.1051e-15
BAMBI	-0.811498	5.3128e-17	1.10619e-15
MPPED2	0.707399	5.38161e-17	1.11944e-15
ENDOU	-0.851958	5.63296e-17	1.1706e-15
CALML5	-1.29444	5.6739e-17	1.17797e-15
USP54	-0.398812	5.79409e-17	1.20178e-15
GK5	-0.348004	5.85864e-17	1.214e-15
FHL1	0.524619	6.02716e-17	1.24773e-15
SLC39A7	0.785313	6.08657e-17	1.25882e-15
ZNF250	-0.31774	6.16832e-17	1.27451e-15
IL2RB	0.560447	6.19028e-17	1.27783e-15
SCCPDH	0.31163	6.2214e-17	1.28303e-15
OVOL2	-0.317356	6.22832e-17	1.28324e-15
SOCS6	-0.664997	6.26716e-17	1.29001e-15
VAV1	0.566163	6.32962e-17	1.30163e-15
CELSR1	-0.23872	6.56504e-17	1.34876e-15
SPARCL1	0.564671	6.62602e-17	1.36e-15
SMC3	-0.561911	6.72144e-17	1.37828e-15
PANK1	-0.773056	6.8613e-17	1.40563e-15
FXYD5	0.71622	6.96121e-17	1.42475e-15
LOC100129034	0.309097	7.12629e-17	1.45716e-15
BNIP3L	-0.346028	7.19876e-17	1.47058e-15
LOC284219	-0.716971	7.40718e-17	1.51173e-15
PTPRJ	0.214199	7.71926e-17	1.57394e-15
CHRNA3	-0.328871	7.84118e-17	1.5973e-15
FANK1	-0.411465	7.85971e-17	1.59957e-15
ELOVL6	-0.53474	7.88337e-17	1.60274e-15
NOL10	-0.198221	7.89305e-17	1.60274e-15
CFB	0.506343	7.89752e-17	1.60274e-15
MSRB1	0.365223	8.27359e-17	1.67749e-15
F12	-0.297086	8.68242e-17	1.75791e-15
RP1-8B22.1	-0.359897	8.69294e-17	1.75791e-15
KCMF1	-0.300692	8.69454e-17	1.75791e-15
ITGB2	0.51135	9.02925e-17	1.82387e-15
ERN1	0.525235	9.0871e-17	1.83385e-15
COL4A6	-0.242046	9.14324e-17	1.84346e-15
PCNXL2	-0.227559	9.18715e-17	1.85059e-15
FAM3B	-0.784004	9.21671e-17	1.85482e-15
IER5	-0.370281	9.29652e-17	1.86915e-15
IL21R	0.37907	9.35221e-17	1.8786e-15
AKR1A1	0.387791	9.38905e-17	1.88425e-15
NCBP2-AS2	-0.290585	9.50914e-17	1.90658e-15
KDELR3	0.385306	9.52258e-17	1.90751e-15
CES2	-0.431985	9.56749e-17	1.91474e-15
RGS2	0.939457	9.61717e-17	1.9229e-15
KLRB1	0.74505	9.81848e-17	1.96134e-15
ISG20	0.915429	1.0001e-16	1.99597e-15
TMEM39A	0.363799	1.00141e-16	1.99673e-15
RALBP1	-0.263357	1.02208e-16	2.03607e-15
ARHGEF28	-0.493964	1.04918e-16	2.08814e-15
NHLH2	-0.390959	1.05131e-16	2.09046e-15
FICD	0.854754	1.06759e-16	2.12087e-15
SCNN1G	-0.319652	1.07504e-16	2.13372e-15
WNT2B	-0.50534	1.11511e-16	2.21123e-15
CYYR1	0.451445	1.14289e-16	2.26424e-15
CCM2	0.537178	1.18444e-16	2.34442e-15
MPHOSPH10	-0.411327	1.19989e-16	2.37283e-15
MRVI1	0.542966	1.2098e-16	2.39024e-15
ICK	-0.332723	1.25547e-16	2.47821e-15
EVI2A	0.803384	1.25831e-16	2.48155e-15
DHCR7	-0.343719	1.26734e-16	2.49709e-15
CD163	0.568326	1.27017e-16	2.5004e-15
ARPC1B	0.498657	1.27733e-16	2.51219e-15
SIAH1	-0.394202	1.28765e-16	2.5302e-15
LCE2B	-1.14442	1.29713e-16	2.54486e-15
ATP8B2	0.449296	1.29746e-16	2.54486e-15
ZDHHC13	-0.51728	1.31018e-16	2.56749e-15
LY6G6C	-1.03779	1.31444e-16	2.5735e-15
UBE2J1	0.561383	1.31693e-16	2.57604e-15
TMEM156	0.718835	1.34086e-16	2.62049e-15
TGM7	-0.761006	1.38902e-16	2.71215e-15
GGCT	-0.368505	1.39313e-16	2.71774e-15
ENPEP	0.903234	1.46788e-16	2.86097e-15
LCMT2	-0.257638	1.48622e-16	2.89412e-15
MFSD6	-0.570312	1.49487e-16	2.90835e-15
XRCC6BP1	-0.295146	1.49758e-16	2.91101e-15
AARS	0.458381	1.51005e-16	2.93261e-15
ALOXE3	-0.63431	1.51157e-16	2.93294e-15
CBX7	0.401545	1.51802e-16	2.9428e-15
PRDM1	0.502522	1.53147e-16	2.96623e-15
PCSK6	-0.212467	1.54832e-16	2.99619e-15
CALCRL	0.577136	1.60298e-16	3.09919e-15
KDM2B	-0.367287	1.63758e-16	3.16062e-15
ITGA4	0.688129	1.63767e-16	3.16062e-15
CD248	0.445906	1.67094e-16	3.22195e-15
EXOC6	0.323295	1.69773e-16	3.26784e-15
CD36	-0.661718	1.69776e-16	3.26784e-15
TNFRSF19	-0.627789	1.71346e-16	3.29514e-15
MICALCL	-0.57729	1.75012e-16	3.36266e-15
RAB40C	-0.244155	1.76392e-16	3.38616e-15
RCN1	0.431994	1.78235e-16	3.41852e-15
ABHD17B	-0.308711	1.79524e-16	3.44019e-15
ZC3H8	-0.451213	1.81982e-16	3.4842e-15
PPP1R3D	-0.318502	1.86957e-16	3.5763e-15
PARVB	0.384082	1.88105e-16	3.59507e-15
PTK2B	0.420702	1.90904e-16	3.64536e-15
TEX10	-0.324532	1.91273e-16	3.64919e-15
NUDT12	-0.434137	1.91803e-16	3.65607e-15
LILRB1	0.452179	2.00918e-16	3.82645e-15
FAM84A	-0.444965	2.01125e-16	3.82703e-15
DLG2	-0.310601	2.07453e-16	3.94397e-15
C5orf46	-0.622026	2.08272e-16	3.95337e-15
DNER	-0.965119	2.08312e-16	3.95337e-15
PAG1	0.63462	2.1639e-16	4.10307e-15
TLR4	0.366371	2.18323e-16	4.1361e-15
DYNLL1-AS1	-0.246455	2.20238e-16	4.16874e-15
SIT1	0.510713	2.24569e-16	4.247e-15
SH3GL3	-0.420799	2.25798e-16	4.26651e-15
ZNF16	-0.293367	2.32534e-16	4.38997e-15
FMNL1	0.518304	2.4103e-16	4.54641e-15
P2RX7	-0.490925	2.47714e-16	4.66841e-15
HDDC2	-0.329472	2.51759e-16	4.74051e-15
SEC24A	0.608509	2.59424e-16	4.88059e-15
MAML3	-0.273443	2.65367e-16	4.98807e-15
MMP19	0.374908	2.66499e-16	5.005e-15
FKBP2	0.634835	2.74514e-16	5.15106e-15
CCL18	1.12808	2.75374e-16	5.16272e-15
BICD2	-0.522447	2.7929e-16	5.23161e-15
RRAGC	-0.278418	2.85757e-16	5.34812e-15
HSD11B2	-0.400374	2.89006e-16	5.40427e-15
PMEPA1	0.529388	2.91638e-16	5.44877e-15
PRIMA1	-0.56168	3.02185e-16	5.64096e-15
FOS	1.3327	3.09709e-16	5.77644e-15
P2RY10	0.414732	3.10274e-16	5.77854e-15
GTSF1	0.5578	3.10356e-16	5.77854e-15
TMX2	0.24229	3.11047e-16	5.78644e-15
TMEM40	-0.461466	3.13066e-16	5.819e-15
SNX24	-0.289885	3.13644e-16	5.82473e-15
TJAP1	0.240005	3.14965e-16	5.84427e-15
IRX2	-0.253511	3.18445e-16	5.90377e-15
MPP1	0.312974	3.20114e-16	5.92963e-15
LOC101928076	-0.562065	3.21277e-16	5.94424e-15
CHP1	-0.406654	3.21575e-16	5.94424e-15
PITPNA	-0.34546	3.21726e-16	5.94424e-15
NR1H3	0.48807	3.22954e-16	5.96184e-15
CLEC1A	0.601941	3.30544e-16	6.09677e-15
PTK6	-0.440924	3.33116e-16	6.13898e-15
FZD10	-0.770551	3.368e-16	6.20159e-15
OS9	0.357074	3.44649e-16	6.34072e-15
IREB2	-0.361285	3.46695e-16	6.37295e-15
ARHGEF2	0.3296	3.4734e-16	6.37939e-15
POLR1E	-0.212468	3.47928e-16	6.38477e-15
HEBP2	-0.239191	3.51537e-16	6.44554e-15
ERO1LB	0.585608	3.62942e-16	6.64902e-15
CEACAM1	0.617388	3.70379e-16	6.77954e-15
ESF1	-0.591874	3.75915e-16	6.87506e-15
GAS2L1	-0.43699	3.84106e-16	7.01893e-15
CCSER2	-0.281983	3.97256e-16	7.2531e-15
SNAP25	0.369609	4.01344e-16	7.32157e-15
CD52	0.781207	4.05618e-16	7.3933e-15
CIPC	-0.622093	4.14346e-16	7.54604e-15
CHPF	0.528657	4.20935e-16	7.6596e-15
FNDC1	0.969383	4.22896e-16	7.68882e-15
NAT9	0.332237	4.32019e-16	7.8481e-15
AIMP2	-0.194673	4.35362e-16	7.9022e-15
FABP4	0.844158	4.35851e-16	7.90445e-15
CCM2L	0.269047	4.37905e-16	7.93234e-15
ATP2C2	-0.315928	4.38476e-16	7.93234e-15
RP11-498C9.15	-0.378174	4.38488e-16	7.93234e-15
SLC41A2	0.440728	4.39116e-16	7.93708e-15
TMEM258	0.494832	4.40376e-16	7.95321e-15
PTPRC	0.54166	4.48078e-16	8.08557e-15
SHANK3	0.361614	4.51441e-16	8.13947e-15
STRA6	0.230752	4.57688e-16	8.24524e-15
LTV1	-0.370211	4.61743e-16	8.31138e-15
EPB41L2	0.259053	4.64887e-16	8.36102e-15
RPN1	0.675025	4.74358e-16	8.52428e-15
TULP4	-0.281605	4.83504e-16	8.68142e-15
SERPINB7	-0.78433	4.98566e-16	8.94445e-15
FBLN1	0.320381	5.05003e-16	9.05243e-15
KRT31	-0.567686	5.23636e-16	9.37867e-15
BCL6	0.301211	5.32524e-16	9.52997e-15
TNFAIP6	0.876187	5.48298e-16	9.80417e-15
SBF2-AS1	-0.202686	5.49526e-16	9.81803e-15
MAPT	-0.395242	5.56902e-16	9.94159e-15
DNAJB6	-0.414363	5.59661e-16	9.97872e-15
EXOC3	-0.350973	5.59903e-16	9.97872e-15
MS4A6A	0.380163	5.75865e-16	1.02548e-14
SLC17A5	0.341211	5.854e-16	1.0416e-14
PP13439	-0.751476	5.88465e-16	1.04619e-14
KCNE3	0.249078	5.92915e-16	1.05324e-14
CAMK1D	-0.504046	5.99922e-16	1.06481e-14
CYP27C1	-0.688956	6.14253e-16	1.08936e-14
GNS	0.373219	6.19869e-16	1.09842e-14
ADAM12	0.365083	6.24435e-16	1.1056e-14
CD86	0.341708	6.34888e-16	1.12319e-14
AGPAT9	-0.679936	6.58778e-16	1.1645e-14
G0S2	0.852331	6.71292e-16	1.18566e-14
CSGALNACT1	0.607002	6.87224e-16	1.21281e-14
BOC	-0.396655	6.9292e-16	1.22138e-14
PHTF1	0.324008	6.93212e-16	1.22138e-14
IL1RL2	-0.554416	6.93847e-16	1.22151e-14
ZNF800	-0.297648	7.02827e-16	1.23631e-14
CCT6B	-0.347855	7.19144e-16	1.26399e-14
FCHSD2	0.381699	7.67873e-16	1.34854e-14
C6orf132	-0.697058	7.69741e-16	1.34966e-14
KCTD4	-0.296932	7.69754e-16	1.34966e-14
MRPS25	-0.257399	7.81093e-16	1.36843e-14
MICALL1	-0.321304	7.90173e-16	1.38322e-14
ZNF671	0.355387	7.99099e-16	1.39771e-14
HOXB2	0.485187	8.07369e-16	1.41104e-14
TMEM248	0.22481	8.15116e-16	1.42343e-14
CTSK	0.533173	8.32143e-16	1.45199e-14
S1PR1	0.425665	8.38835e-16	1.46249e-14
LINC00478	-0.433502	8.42382e-16	1.46749e-14
FAM213A	-0.46446	8.72293e-16	1.51838e-14
PLCL2	0.30937	8.78088e-16	1.52701e-14
RASSF6	0.912712	8.78663e-16	1.52701e-14
CASP10	0.404137	8.79513e-16	1.52726e-14
VCAM1	0.736269	9.31598e-16	1.61641e-14
FEZ1	0.327562	9.56528e-16	1.65834e-14
URI1	-0.248114	9.75529e-16	1.68993e-14
LANCL2	-0.21286	1.00596e-15	1.74126e-14
TMEM214	0.557241	1.01887e-15	1.76219e-14
IFITM1	0.368787	1.03002e-15	1.78006e-14
CSAD	-0.296237	1.03368e-15	1.78496e-14
COL23A1	0.453414	1.06479e-15	1.83721e-14
TGOLN2	0.219536	1.07656e-15	1.85603e-14
FOXN1	-0.59814	1.07922e-15	1.85914e-14
PIP4K2A	0.333906	1.09231e-15	1.8802e-14
TOR3A	0.512233	1.09429e-15	1.88211e-14
PSMD7	-0.315909	1.10437e-15	1.89709e-14
RP11-164P12.4	-0.557798	1.10475e-15	1.89709e-14
KCNMB1	0.273199	1.11388e-15	1.91125e-14
EFNA5	-0.339757	1.12047e-15	1.92103e-14
PDIA6	0.450259	1.12908e-15	1.93426e-14
LIG3	-0.218687	1.13289e-15	1.93925e-14
PSMC3IP	-0.274865	1.15923e-15	1.98277e-14
KLK7	-0.639281	1.16377e-15	1.98897e-14
FGD5	0.301761	1.17581e-15	2.00796e-14
CDK5RAP3	0.443048	1.177e-15	2.00842e-14
FKBP10	0.50458	1.18723e-15	2.02427e-14
IL20RA	-0.321134	1.23203e-15	2.09901e-14
CACNA1C	0.190307	1.23403e-15	2.10076e-14
TMEM163	0.421437	1.27644e-15	2.17125e-14
LANCL3	-0.662092	1.32286e-15	2.24845e-14
PGAP1	-0.583353	1.33146e-15	2.26129e-14
MINA	-0.277087	1.35883e-15	2.30596e-14
PPP2R2C	-0.31921	1.38408e-15	2.34697e-14
PNPLA3	-0.289211	1.41913e-15	2.40453e-14
ZNF431	-0.544087	1.42551e-15	2.41345e-14
TIMP1	0.803029	1.43229e-15	2.42304e-14
PLEKHA5	-0.462152	1.4516e-15	2.45378e-14
CTH	0.727939	1.45434e-15	2.4565e-14
FAM167B	0.384509	1.46311e-15	2.46938e-14
PBDC1	-0.44192	1.47011e-15	2.47927e-14
ATRAID	0.376129	1.4883e-15	2.50799e-14
EML1	-0.579732	1.49472e-15	2.51685e-14
GRAMD1A	0.542191	1.49971e-15	2.5233e-14
DR1	-0.320406	1.50207e-15	2.52529e-14
PHLDA1	0.559689	1.5146e-15	2.54438e-14
PUS7	-0.531201	1.51592e-15	2.54463e-14
LYPD6B	-0.46508	1.51835e-15	2.54673e-14
PLA2G3	-0.510818	1.53157e-15	2.56692e-14
CHMP4C	-0.572701	1.54815e-15	2.59269e-14
DIAPH2	-0.389272	1.55929e-15	2.60741e-14
TEX2	-0.323717	1.55934e-15	2.60741e-14
CD63	0.529015	1.59603e-15	2.6667e-14
APPL1	-0.568076	1.61738e-15	2.7003e-14
ZKSCAN2	0.388668	1.64509e-15	2.74443e-14
VPS26A	-0.265957	1.67353e-15	2.78974e-14
C1orf162	0.486488	1.70239e-15	2.83565e-14
PSMD6-AS2	-0.27417	1.71608e-15	2.85627e-14
FCGR1B	0.595063	1.71801e-15	2.85727e-14
SHROOM3	-0.387125	1.73706e-15	2.88674e-14
PTTG1IP	0.284794	1.73971e-15	2.88894e-14
ELOVL7	-0.57848	1.7866e-15	2.96453e-14
LOC100506098	0.827409	1.80667e-15	2.99553e-14
SLC16A7	-0.578948	1.85607e-15	3.07508e-14
MUC1	0.49286	1.88176e-15	3.11527e-14
FBLN5	0.554396	1.88962e-15	3.12588e-14
HLA-F	0.442343	1.90866e-15	3.15496e-14
TRIM14	-0.236958	1.91693e-15	3.16623e-14
HSPA2	-0.507505	1.9391e-15	3.20041e-14
SLC12A7	0.334662	1.94273e-15	3.20395e-14
RBBP9	-0.262485	1.94804e-15	3.21026e-14
CCR2	0.538272	1.9831e-15	3.26555e-14
SLC31A1	-0.246971	1.9977e-15	3.2871e-14
DUSP6	0.596132	2.11707e-15	3.48086e-14
GJC1	0.263547	2.13752e-15	3.51182e-14
IRAK3	0.358646	2.14435e-15	3.52037e-14
NES	0.335466	2.16552e-15	3.55243e-14
PAPSS2	0.46853	2.17003e-15	3.55714e-14
ARL10	-0.219763	2.17524e-15	3.56298e-14
LANCL1	-0.418029	2.19379e-15	3.59066e-14
SERPINH1	0.697204	2.20857e-15	3.61212e-14
SPATS2	0.624655	2.23306e-15	3.64942e-14
H1FX	0.822656	2.25485e-15	3.68224e-14
SUSD4	-0.547317	2.28781e-15	3.73326e-14
TXNRD1	0.252946	2.30818e-15	3.76365e-14
TXNIP	0.699118	2.31082e-15	3.76512e-14
AMICA1	0.489589	2.33447e-15	3.8008e-14
KCNA3	0.669258	2.34516e-15	3.81533e-14
ZNF669	-0.458894	2.36252e-15	3.84069e-14
ADPGK	0.324496	2.45104e-15	3.9816e-14
LOC286052	-0.577397	2.48886e-15	4.04002e-14
SKAP2	0.361351	2.50453e-15	4.06241e-14
LCP2	0.332902	2.5299e-15	4.10049e-14
C9orf9	-0.269963	2.5936e-15	4.20059e-14
BLZF1	-0.404167	2.60865e-15	4.2218e-14
PARP1	0.277097	2.62366e-15	4.24292e-14
RGS12	-0.204531	2.64299e-15	4.27099e-14
CLPTM1L	0.514802	2.67102e-15	4.31308e-14
CORO2A	-0.456759	2.74317e-15	4.42627e-14
HCST	0.406167	2.74999e-15	4.43397e-14
STAP2	-0.452071	2.75537e-15	4.43935e-14
LINC-PINT	0.36789	2.80396e-15	4.51428e-14
EPOR	0.190676	2.81169e-15	4.52335e-14
FAP	0.626907	2.82347e-15	4.53893e-14
G6PC3	0.37	2.94814e-15	4.73584e-14
ST3GAL5	0.437146	2.96493e-15	4.75928e-14
RPF2	-0.330466	2.98007e-15	4.78003e-14
ZNF596	-0.377439	2.99363e-15	4.79823e-14
LOC100506411	-0.223233	3.0207e-15	4.83804e-14
WARS	0.592728	3.02878e-15	4.84738e-14
ENOPH1	-0.380986	3.04055e-15	4.86263e-14
IL7R	0.792122	3.06615e-15	4.89996e-14
GSTA3	-0.384674	3.07296e-15	4.90722e-14
PIK3CD	0.334536	3.10881e-15	4.9608e-14
LRRC1	-0.388474	3.127e-15	4.98617e-14
NFKBIE	0.366552	3.20169e-15	5.1015e-14
ROBO2	-0.331288	3.23465e-15	5.15023e-14
PTPRM	0.410179	3.24841e-15	5.16833e-14
CBFA2T3	0.534611	3.42826e-15	5.45048e-14
CLCN3	-0.459797	3.44278e-15	5.46956e-14
SLC5A10	-0.398098	3.51152e-15	5.57467e-14
FETUB	-0.588158	3.52139e-15	5.58624e-14
TPGS2	-0.169601	3.54945e-15	5.62664e-14
TMEM208	0.4231	3.56372e-15	5.64512e-14
DENND1C	0.579836	3.63451e-15	5.75305e-14
TLR9	0.535231	3.66132e-15	5.79126e-14
PTPN21	-0.245516	3.67489e-15	5.80847e-14
RP4-593C16.3	-0.349795	3.73621e-15	5.90108e-14
YY1AP1	-0.327283	3.79934e-15	5.99642e-14
A2ML1	-0.724141	3.81717e-15	6.02018e-14
BATF	0.450093	3.99638e-15	6.29823e-14
PPCS	-0.261995	4.08432e-15	6.43214e-14
TXN	-0.612667	4.13471e-15	6.50677e-14
MSI2	0.299405	4.17859e-15	6.57103e-14
MAST4	-0.320801	4.19564e-15	6.59307e-14
ZNF562	-0.341698	4.3964e-15	6.90352e-14
SEC61A1	0.551791	4.51155e-15	7.07921e-14
EBF1	0.477185	4.51554e-15	7.08035e-14
TSC22D3	0.397481	4.57715e-15	7.16805e-14
ALDH2	-0.443745	4.5781e-15	7.16805e-14
CD1A	-0.520446	4.65766e-15	7.28736e-14
HLA-A	0.400789	4.68142e-15	7.31923e-14
LST1	0.481394	4.72567e-15	7.38309e-14
SKAP1	0.404262	4.73345e-15	7.38992e-14
KIF1C	-0.349309	4.78699e-15	7.46812e-14
FREM2	-0.361625	4.89721e-15	7.63456e-14
NOD2	-0.444059	4.98091e-15	7.75947e-14
TM4SF18	0.498407	5.0076e-15	7.79544e-14
TADA1	-0.307334	5.07626e-15	7.89154e-14
MPZL3	-0.314715	5.07662e-15	7.89154e-14
EBPL	-0.337615	5.12322e-15	7.95826e-14
BASP1	0.297545	5.20825e-15	8.08455e-14
SEC24D	0.622483	5.44274e-15	8.44248e-14
TBXAS1	0.395705	5.54043e-15	8.58786e-14
FAM46B	-0.566609	5.54821e-15	8.59378e-14
BLM	0.536958	5.59695e-15	8.66098e-14
CYP39A1	-0.542189	5.5996e-15	8.66098e-14
GBP6	-0.648822	5.80412e-15	8.9709e-14
LIME1	0.610453	5.82091e-15	8.99044e-14
DYRK2	-0.381089	5.88e-15	9.07523e-14
VMO1	0.497231	6.21581e-15	9.5867e-14
LOC100507217	-0.37188	6.22735e-15	9.59765e-14
PQLC3	0.298712	6.30836e-15	9.71559e-14
VPS53	-0.134408	6.36616e-15	9.79765e-14
SLC16A5	-0.254495	6.59473e-15	1.01422e-13
PON2	-0.366347	6.63716e-15	1.02002e-13
MRC2	0.369022	6.64193e-15	1.02003e-13
TMEM43	-0.236949	6.65308e-15	1.02102e-13
AC079305.10	-0.354983	6.79976e-15	1.04279e-13
LOC344887	-0.815386	7.2423e-15	1.10987e-13
IL32	0.648722	7.25423e-15	1.11091e-13
CLCA4	0.951349	7.28918e-15	1.11548e-13
KIF21B	0.464402	7.43217e-15	1.13656e-13
CYP4X1	0.760828	7.44174e-15	1.13687e-13
ERI2	-0.254707	7.44475e-15	1.13687e-13
SLC2A11	0.354395	7.49818e-15	1.14423e-13
TMEM230	0.468089	7.6041e-15	1.15957e-13
COL12A1	0.484992	7.60967e-15	1.15961e-13
DAZAP2	0.179268	7.6668e-15	1.16749e-13
CTNNAL1	-0.507159	7.68371e-15	1.16924e-13
TMEM45B	-0.394994	7.88793e-15	1.19948e-13
LGALS1	0.776464	8.01304e-15	1.21765e-13
WNT2	0.625533	8.245e-15	1.25201e-13
CMTM3	0.242603	8.2683e-15	1.25467e-13
MAP3K9	-0.363761	8.43228e-15	1.27866e-13
HAPLN3	0.38227	8.53568e-15	1.29343e-13
TSHZ3	0.346123	8.54395e-15	1.29378e-13
CLIP4	-0.489351	8.64446e-15	1.30809e-13
EIF2AK3	0.3103	8.78627e-15	1.32862e-13
ATP10D	-0.543219	8.96509e-15	1.35471e-13
KCNN4	0.474241	9.0161e-15	1.36147e-13
WISP1	0.485575	9.29648e-15	1.40283e-13
IL5RA	0.241869	9.49053e-15	1.43111e-13
ULK3	-0.360769	9.62685e-15	1.45066e-13
BACH2	-0.344653	9.65899e-15	1.45449e-13
ZNRF3	-0.638065	9.67935e-15	1.45654e-13
PTPRU	0.423532	9.78332e-15	1.47117e-13
MFF	0.231318	1.01329e-14	1.52268e-13
TTC39A	-0.280222	1.03553e-14	1.55502e-13
PGM2	-0.467009	1.07468e-14	1.61269e-13
GVINP1	0.347789	1.07611e-14	1.61372e-13
SPCS1	0.578407	1.07864e-14	1.6164e-13
CUTA	0.447287	1.07989e-14	1.61715e-13
CUL4A	-0.23227	1.08095e-14	1.61762e-13
CXCL8	1.23815	1.08453e-14	1.62186e-13
PAQR3	-0.40168	1.08953e-14	1.62709e-13
CHRNA9	-0.769676	1.08954e-14	1.62709e-13
GPRC5B	0.227581	1.0932e-14	1.63143e-13
VSNL1	-0.493109	1.10202e-14	1.64346e-13
ALAD	-0.328024	1.12874e-14	1.68216e-13
WBP4	-0.445259	1.14618e-14	1.70697e-13
TFDP1	-0.279024	1.14859e-14	1.70939e-13
HBB	0.857426	1.20334e-14	1.78964e-13
SIGLEC1	0.335652	1.21543e-14	1.80638e-13
DHRS9	0.631191	1.23254e-14	1.83056e-13
NRROS	0.481222	1.24577e-14	1.84768e-13
UNC93A	-0.23021	1.24578e-14	1.84768e-13
PTP4A2	0.358633	1.24682e-14	1.84796e-13
SHE	0.281309	1.25485e-14	1.85758e-13
SLC45A4	0.274439	1.25503e-14	1.85758e-13
GLRX	0.672255	1.25927e-14	1.86258e-13
ADAMTSL3	-0.179875	1.26156e-14	1.8647e-13
ME1	-0.410705	1.27751e-14	1.88698e-13
PRKAG2	0.195334	1.27907e-14	1.88801e-13
ZNF440	-0.253877	1.28577e-14	1.89659e-13
RAB8B	0.438544	1.30057e-14	1.91712e-13
F2RL1	-0.570311	1.31533e-14	1.93756e-13
SETD6	-0.422282	1.31713e-14	1.93889e-13
PDK1	0.823709	1.32889e-14	1.95488e-13
SMIM3	0.463463	1.34429e-14	1.97618e-13
IL24	0.810373	1.37054e-14	2.01341e-13
MTF1	-0.319549	1.38554e-14	2.03407e-13
MAL2	-0.539767	1.38679e-14	2.03452e-13
MLEC	0.440123	1.38888e-14	2.03621e-13
RBMS2	0.250728	1.43941e-14	2.10886e-13
JTB	0.263167	1.45068e-14	2.12394e-13
IGHG1	0.282314	1.45874e-14	2.13429e-13
LIN7B	-0.373233	1.46157e-14	2.13699e-13
AQP1	0.553008	1.47591e-14	2.15651e-13
VANGL1	-0.297985	1.5067e-14	2.2e-13
GTF3C6	-0.251292	1.51794e-14	2.21492e-13
SSR1	0.347456	1.5359e-14	2.23962e-13
ARF4	0.335433	1.55089e-14	2.25996e-13
ENOSF1	-0.283333	1.55256e-14	2.26087e-13
CHI3L2	0.719765	1.56175e-14	2.2717e-13
RAB20	0.233864	1.5621e-14	2.2717e-13
PIR	-0.686974	1.57456e-14	2.28828e-13
STAT4	0.494487	1.58934e-14	2.30822e-13
CUX1	-0.367578	1.59417e-14	2.31263e-13
C10orf99	-0.654464	1.59451e-14	2.31263e-13
TSPAN4	0.466311	1.60468e-14	2.32582e-13
C8orf60	0.425357	1.61374e-14	2.33739e-13
ATP13A4	-0.372641	1.61645e-14	2.33974e-13
VIMP	0.596405	1.6439e-14	2.37789e-13
IVNS1ABP	-0.392264	1.64513e-14	2.37808e-13
SRPR	0.520866	1.65454e-14	2.39009e-13
LIX1L	0.260901	1.67964e-14	2.42473e-13
KIAA0232	-0.410696	1.69463e-14	2.44474e-13
EMR2	0.392076	1.69784e-14	2.44774e-13
SND1-IT1	0.444585	1.71317e-14	2.46819e-13
DCUN1D5	-0.292834	1.73092e-14	2.49211e-13
COL14A1	0.337248	1.7437e-14	2.50884e-13
UBE2V2	-0.340963	1.7522e-14	2.5194e-13
CD177	1.12869	1.77515e-14	2.55071e-13
KLK10	-0.618112	1.78607e-14	2.56469e-13
REEP1	-0.496493	1.81232e-14	2.60066e-13
GIMAP8	0.353422	1.81532e-14	2.60324e-13
CDS1	-0.377228	1.83249e-14	2.62612e-13
GZMB	0.767056	1.8339e-14	2.62641e-13
RAPGEF5	-0.268951	1.9735e-14	2.82447e-13
SNHG19	-0.401802	1.97893e-14	2.83028e-13
LINC01094	-0.518159	1.98018e-14	2.83028e-13
COX7B	-0.254981	1.9985e-14	2.85459e-13
IFI35	0.570804	2.00385e-14	2.86034e-13
GNL2	-0.537123	2.01943e-14	2.88068e-13
CPA4	-0.515807	2.03888e-14	2.90651e-13
CDH11	0.415215	2.05944e-14	2.93287e-13
REV1	-0.326441	2.06008e-14	2.93287e-13
PLEKHA6	0.191996	2.10094e-14	2.98907e-13
MYO6	-0.424022	2.13334e-14	3.03318e-13
FLOT1	0.33226	2.14031e-14	3.04109e-13
SLC43A1	0.333598	2.17477e-14	3.08803e-13
DLX2	-0.38154	2.17814e-14	3.09079e-13
RAB31	0.383327	2.21104e-14	3.13541e-13
AGO1	-0.207726	2.223e-14	3.15031e-13
LOC284014	-0.305187	2.23886e-14	3.17072e-13
VNN1	0.753524	2.32557e-14	3.29137e-13
C19orf33	-0.516428	2.33957e-14	3.30902e-13
EPB41L5	-0.352017	2.3543e-14	3.32768e-13
CTHRC1	0.71519	2.38481e-14	3.3686e-13
C1orf220	-0.201876	2.42364e-14	3.42122e-13
BTF3L4	-0.271258	2.46479e-14	3.47657e-13
BC069776	-0.737409	2.46606e-14	3.47657e-13
GZMK	0.784735	2.47148e-14	3.48195e-13
SLC15A3	0.423343	2.49951e-14	3.51914e-13
LYVE1	0.430706	2.5195e-14	3.54498e-13
DAAM2	0.417667	2.57268e-14	3.61746e-13
KIAA1804	-0.442351	2.63848e-14	3.70757e-13
RAB18	-0.308257	2.64336e-14	3.71202e-13
SOX17	0.387602	2.65768e-14	3.72971e-13
SND1	0.315972	2.6634e-14	3.73532e-13
ZHX1	-0.630883	2.67233e-14	3.74541e-13
MS4A1	0.909231	2.75615e-14	3.86039e-13
MYO10	-0.216076	2.79808e-14	3.91659e-13
KLF12	0.201965	2.8101e-14	3.93088e-13
TPPP3	-0.909191	2.82649e-14	3.95125e-13
BDKRB2	-0.397628	2.84016e-14	3.96779e-13
PSAP	0.536384	2.85839e-14	3.99069e-13
BID	0.363928	2.96846e-14	4.14169e-13
MAMDC2	-1.12877	3.0198e-14	4.21061e-13
E2F8	-0.660653	3.04908e-14	4.2487e-13
ESCO1	-0.38636	3.06045e-14	4.2618e-13
ANO10	-0.271451	3.1145e-14	4.33428e-13
COL3A1	0.398116	3.13158e-14	4.35525e-13
ANXA7	-0.320285	3.13527e-14	4.35758e-13
SOX21-AS1	-0.737442	3.13967e-14	4.3609e-13
COL4A3	0.175521	3.22628e-14	4.47833e-13
LNP1	0.327382	3.28612e-14	4.55846e-13
PER2	-0.467427	3.31268e-14	4.59236e-13
ACKR4	-0.452479	3.33244e-14	4.6168e-13
SMPDL3A	-0.300658	3.3832e-14	4.68413e-13
SRPRB	0.399647	3.38636e-14	4.6855e-13
PIK3CB	-0.386721	3.44647e-14	4.76564e-13
KISS1R	0.760136	3.45373e-14	4.77262e-13
SCRIB	-0.314508	3.47056e-14	4.79282e-13
AGPAT1	0.420819	3.48046e-14	4.80343e-13
TIGD1	-0.385036	3.51769e-14	4.85173e-13
POLR3B	-0.230442	3.52604e-14	4.86014e-13
AOAH	0.411085	3.53885e-14	4.87469e-13
HSPA4L	-0.599141	3.66802e-14	5.04942e-13
TLCD2	-0.402016	3.69766e-14	5.08699e-13
SLC51A	-0.397083	3.75606e-14	5.16405e-13
CD207	-0.603079	3.77307e-14	5.18414e-13
RNF8	-0.23591	3.81051e-14	5.23226e-13
SPCS2	0.564074	3.81848e-14	5.23989e-13
PPCDC	0.604936	3.8344e-14	5.2584e-13
OSGIN1	0.523284	3.84202e-14	5.26552e-13
TRAM1	0.518604	3.8696e-14	5.29996e-13
TTC39B	-0.501781	3.88347e-14	5.31559e-13
HPSE	-0.452256	3.9094e-14	5.34761e-13
TTYH3	0.431352	3.91218e-14	5.34761e-13
TRIM13	-0.423081	3.91427e-14	5.34761e-13
PTPRG	0.375725	3.94641e-14	5.38812e-13
SPATA5L1	-0.312815	3.96446e-14	5.40935e-13
MUT	-0.461804	3.99508e-14	5.44769e-13
LGI4	0.290543	4.00718e-14	5.46076e-13
IRX3	-0.49322	4.05877e-14	5.52758e-13
DYSF	0.452801	4.12934e-14	5.62016e-13
RAN	-0.306247	4.163e-14	5.66242e-13
MEIS1	-0.587195	4.1868e-14	5.69121e-13
PAK6	-0.488465	4.22244e-14	5.73605e-13
RP11-285J16.1	-0.366551	4.25665e-14	5.7789e-13
MRAS	0.241208	4.30691e-14	5.84347e-13
SFTPD	-0.385663	4.38958e-14	5.95191e-13
IL15RA	0.332999	4.44199e-14	6.01921e-13
CFH	0.603371	4.50579e-14	6.10183e-13
VAPB	-0.228456	4.52355e-14	6.12206e-13
LINC01137	-0.343974	4.5306e-14	6.12777e-13
CCDC120	-0.242253	4.55367e-14	6.15512e-13
CPM	-0.316146	4.67031e-14	6.30885e-13
YIPF1	0.326307	4.67438e-14	6.31041e-13
LINC01004	-0.211157	4.68475e-14	6.32047e-13
ENDOD1	-0.40606	4.73556e-14	6.38505e-13
RFX5	0.220578	4.83519e-14	6.51532e-13
C7orf73	-0.501069	4.88602e-14	6.57972e-13
YAE1D1	-0.35129	4.89257e-14	6.58445e-13
C1orf106	-0.319696	4.92783e-14	6.62778e-13
IGSF9	-0.536597	4.94246e-14	6.64333e-13
METAP2	-0.427127	4.95408e-14	6.65482e-13
TRANK1	0.356673	4.99351e-14	6.70363e-13
GIMAP2	0.727964	5.00878e-14	6.71996e-13
BTN3A2	0.691666	5.03943e-14	6.7569e-13
DGKD	0.358615	5.1803e-14	6.94147e-13
RNASET2	0.250211	5.38953e-14	7.21737e-13
FAM110C	-0.639112	5.43102e-14	7.26844e-13
RDH10	0.360135	5.4472e-14	7.28558e-13
C4orf3	-0.327138	5.52493e-14	7.38499e-13
GRAMD1B	0.301563	5.56557e-14	7.43472e-13
BTBD6	-0.260893	5.61088e-14	7.49063e-13
PSTK	-0.234527	5.62297e-14	7.50214e-13
CYBB	0.276394	5.6521e-14	7.53636e-13
KIAA1211L	-0.284842	6.03603e-14	8.04334e-13
SLC25A43	-0.601214	6.11052e-14	8.13758e-13
POLE2	-0.489256	6.15715e-14	8.19464e-13
EPAS1	0.45953	6.25325e-14	8.31744e-13
FYB	0.400209	6.27568e-14	8.34215e-13
IGFBP5	0.497917	6.30879e-14	8.38101e-13
ZBTB38	0.502773	6.32079e-14	8.39181e-13
MTAP	-0.209338	6.44225e-14	8.54782e-13
MAPK6	-0.276265	6.46932e-14	8.57848e-13
MPP4	-0.141067	6.58125e-14	8.72156e-13
BAG5	-0.403709	6.66962e-14	8.83327e-13
BTBD7	-0.252681	6.76175e-14	8.94981e-13
CCDC186	-0.50932	6.8011e-14	8.99639e-13
CCL19	0.911443	6.8532e-14	9.05978e-13
BCL11B	-0.363479	6.88904e-14	9.10161e-13
MCMBP	-0.248613	7.09548e-14	9.36863e-13
PPM1A	-0.39217	7.13532e-14	9.41549e-13
TPP1	0.320514	7.14283e-14	9.41966e-13
HES2	-0.218259	7.19078e-14	9.47712e-13
SLC25A20	0.347536	7.23954e-14	9.53558e-13
CST6	-0.551317	7.39804e-14	9.73844e-13
OSBPL2	-0.295312	7.47339e-14	9.83164e-13
TBL1X	-0.254834	7.54656e-14	9.92188e-13
TSPAN12	0.273967	7.58284e-14	9.96352e-13
CYP11A1	0.46911	7.74978e-14	1.01767e-12
PCDH18	0.335416	7.83292e-14	1.02796e-12
RRAS	0.478737	7.97064e-14	1.0454e-12
ALOX12B	-0.903032	8.02333e-14	1.05114e-12
POP7	-0.284289	8.02405e-14	1.05114e-12
FAM189A2	-0.37468	8.17551e-14	1.07033e-12
TCEAL3	0.315576	8.20289e-14	1.07312e-12
THRB	-0.349339	8.20672e-14	1.07312e-12
SLC39A2	-0.543497	8.25884e-14	1.07928e-12
NLN	-0.214621	8.31446e-14	1.08589e-12
TMEM200C	0.230265	8.34119e-14	1.08873e-12
ZNF180	-0.288459	8.42501e-14	1.09901e-12
RGS18	0.69135	8.50968e-14	1.10938e-12
PRKACB	0.446758	8.69732e-14	1.13316e-12
CD300A	0.268321	8.87518e-14	1.15564e-12
RASEF	-0.328844	8.91738e-14	1.16044e-12
SRI	-0.317751	9.06571e-14	1.17903e-12
DNAJA4	-0.493926	9.14101e-14	1.18811e-12
OTUB2	-0.278444	9.26036e-14	1.2029e-12
KLK11	-0.436394	9.3259e-14	1.21069e-12
GPR126	-0.316987	9.38528e-14	1.21767e-12
MXI1	-0.400867	9.5885e-14	1.24329e-12
GATM	-0.196139	9.59888e-14	1.24389e-12
ARSA	0.331257	9.63263e-14	1.24752e-12
KRTDAP	-0.415299	9.7797e-14	1.26581e-12
NIPBL	-0.378826	9.86969e-14	1.27669e-12
GLIS2	0.407521	1.02727e-13	1.32803e-12
LMO4	-0.342519	1.04133e-13	1.3454e-12
FAM114A1	-0.285867	1.05975e-13	1.36838e-12
SLC25A45	0.336085	1.07059e-13	1.38076e-12
CLCN5	-0.201838	1.07061e-13	1.38076e-12
FLRT3	-0.592865	1.09027e-13	1.40528e-12
BCAS2	-0.379612	1.12291e-13	1.44649e-12
LOC101926963	0.374095	1.1239e-13	1.44691e-12
GCHFR	0.400576	1.14175e-13	1.46901e-12
SEC31A	0.243852	1.18848e-13	1.52813e-12
OSTC	0.477381	1.18911e-13	1.52813e-12
CHL1	-0.568173	1.19271e-13	1.53185e-12
TMEM56	0.525933	1.19774e-13	1.53739e-12
DUOXA1	-0.436111	1.20312e-13	1.54338e-12
GGT5	0.412386	1.21374e-13	1.55609e-12
RBBP6	-0.226336	1.26045e-13	1.61501e-12
PPP2R3A	-0.508593	1.26296e-13	1.61727e-12
NAA40	0.30578	1.26835e-13	1.62322e-12
NAPSB	0.494757	1.28188e-13	1.63956e-12
NRGN	0.429865	1.28699e-13	1.64513e-12
NDUFC1	-0.221074	1.30357e-13	1.66534e-12
HOXB7	0.263296	1.32265e-13	1.68872e-12
RP11-164P12.3	-0.283815	1.33166e-13	1.69921e-12
AQP9	0.712888	1.36234e-13	1.73734e-12
CTDSPL	-0.226444	1.3693e-13	1.74519e-12
CTTN	-0.210522	1.37495e-13	1.75137e-12
PHOSPHO2	-0.487272	1.41015e-13	1.79515e-12
SCAMP5	0.396702	1.41178e-13	1.79616e-12
SLX4IP	-0.330153	1.41347e-13	1.79726e-12
FBXL16	-0.216579	1.43134e-13	1.81891e-12
XK	-0.711405	1.43705e-13	1.8251e-12
TPPP	-0.307297	1.44357e-13	1.83231e-12
RTCB	-0.243182	1.47019e-13	1.865e-12
PPBP	1.05325	1.47965e-13	1.8759e-12
AZGP1	-0.877509	1.49642e-13	1.89604e-12
RPF1	-0.197224	1.5251e-13	1.93126e-12
FAM111B	-0.24104	1.54039e-13	1.94948e-12
SEPT4	0.244793	1.54289e-13	1.9515e-12
C15orf39	0.378553	1.54852e-13	1.95748e-12
DOCK9-AS2	-0.191074	1.55491e-13	1.96338e-12
PCTP	0.39233	1.555e-13	1.96338e-12
LINC01206	-0.1829	1.58273e-13	1.99722e-12
DNAJC1	0.506227	1.60306e-13	2.0217e-12
PSMG4	-0.261567	1.61965e-13	2.04143e-12
PEX7	-0.343579	1.62524e-13	2.04729e-12
ZBTB5	-0.271428	1.63018e-13	2.05232e-12
SKIV2L2	-0.281941	1.64261e-13	2.06677e-12
FNDC4	0.358097	1.65e-13	2.07486e-12
LOC102723864	-0.340542	1.67693e-13	2.1075e-12
GPX7	0.660263	1.69468e-13	2.12858e-12
CEP104	-0.26152	1.71778e-13	2.15634e-12
TTC9	-0.387113	1.73466e-13	2.17627e-12
CERS4	-0.436648	1.7786e-13	2.23009e-12
BFAR	0.384357	1.78541e-13	2.23734e-12
SMAP1	-0.347872	1.78674e-13	2.23771e-12
BPGM	-0.591008	1.81711e-13	2.27443e-12
STRN	-0.363091	1.84126e-13	2.30333e-12
RABAC1	0.758041	1.85964e-13	2.32498e-12
PROK2	1.03302	1.86181e-13	2.32635e-12
TPRG1	-0.535845	1.86941e-13	2.33449e-12
YBX3	-0.229481	1.88533e-13	2.35302e-12
GNLY	0.559768	1.88837e-13	2.35546e-12
DEFB1	-0.710443	1.98414e-13	2.47349e-12
C1GALT1C1	0.353746	1.98532e-13	2.47355e-12
CFL2	0.518231	1.9931e-13	2.48181e-12
TIMP2	0.431752	1.99538e-13	2.48322e-12
GFI1	0.351842	2.00618e-13	2.49523e-12
TRIB1	0.37928	2.04135e-13	2.53751e-12
HYAL1	-0.456257	2.05719e-13	2.55574e-12
ZC3H12D	0.791257	2.1058e-13	2.61411e-12
ZAP70	0.430429	2.1066e-13	2.61411e-12
RP11-247L20.4	-0.518743	2.1099e-13	2.61671e-12
KRT32	-0.276369	2.16904e-13	2.68852e-12
PAK3	0.197637	2.17679e-13	2.69657e-12
PHYKPL	0.230715	2.17845e-13	2.69709e-12
PCLO	-0.259905	2.20176e-13	2.7244e-12
CMKLR1	0.215698	2.23647e-13	2.76577e-12
POLR2C	0.190223	2.24645e-13	2.77652e-12
GRAMD1C	-0.820197	2.27681e-13	2.81244e-12
RAB5A	-0.356077	2.29979e-13	2.83792e-12
TENC1	0.493724	2.30006e-13	2.83792e-12
ATP1A1	0.457915	2.35005e-13	2.89795e-12
NCEH1	0.614106	2.35679e-13	2.9046e-12
NCOA6	-0.18715	2.36918e-13	2.91822e-12
CST7	0.49982	2.37554e-13	2.92438e-12
TXNDC12	0.326821	2.38995e-13	2.94046e-12
SPAG9	-0.363035	2.39258e-13	2.94201e-12
LILRB3	0.383483	2.40191e-13	2.95182e-12
ORAOV1	-0.198877	2.43268e-13	2.98793e-12
TIMM8A	-0.25593	2.45628e-13	3.0152e-12
SMYD2	-0.2077	2.47576e-13	3.0374e-12
GPR176	0.292153	2.55197e-13	3.12912e-12
CD4	0.226361	2.56863e-13	3.14778e-12
ERH	0.272453	2.57607e-13	3.1551e-12
PLXNC1	0.394962	2.63816e-13	3.22932e-12
AGO4	-0.272122	2.68552e-13	3.28544e-12
ALKBH8	-0.29288	2.68771e-13	3.28626e-12
LOC100130705	-0.320201	2.69696e-13	3.29571e-12
TUBGCP5	-0.312023	2.76583e-13	3.37796e-12
OIP5	-0.516539	2.77411e-13	3.38617e-12
IL18	-0.675463	2.80204e-13	3.41833e-12
POM121	-0.334744	2.84603e-13	3.47004e-12
NFE2L2	-0.334037	2.85046e-13	3.47349e-12
FCRL3	0.367581	2.85428e-13	3.47619e-12
MYZAP	-0.422067	2.86364e-13	3.48562e-12
IMPA2	-0.608255	2.8828e-13	3.50697e-12
ASAP3	-0.372947	2.89627e-13	3.52138e-12
FAM65B	0.51727	2.96399e-13	3.60169e-12
SLC2A1	-0.346168	2.97335e-13	3.61104e-12
LNX2	-0.379778	2.98807e-13	3.62674e-12
TAF7L	-0.155543	2.98962e-13	3.62674e-12
TBCEL	0.388344	3.00125e-13	3.63881e-12
LSP1	0.605582	3.06097e-13	3.70914e-12
BRCC3	-0.407786	3.13775e-13	3.80005e-12
ASS1	0.666072	3.14753e-13	3.80976e-12
SQLE	-0.421965	3.15737e-13	3.81954e-12
CDH12	-0.228451	3.16256e-13	3.82368e-12
SHROOM4	0.225105	3.17567e-13	3.83739e-12
IFITM3	0.469877	3.20952e-13	3.87613e-12
SOX2	-0.330034	3.24298e-13	3.91435e-12
CCDC71L	0.325079	3.34009e-13	4.02932e-12
NDUFAF2	-0.266011	3.37056e-13	4.06382e-12
TMEM154	-0.512845	3.39355e-13	4.08926e-12
AP4S1	-0.157639	3.40055e-13	4.09541e-12
ATF7IP2	0.280865	3.40687e-13	4.09939e-12
LRRC58	-0.293291	3.40764e-13	4.09939e-12
KCNK10	-0.277691	3.43165e-13	4.12598e-12
LRBA	-0.372899	3.43398e-13	4.12649e-12
FAF1	-0.215529	3.48647e-13	4.18724e-12
C8orf4	0.716946	3.50736e-13	4.21e-12
C15orf57	0.334115	3.51644e-13	4.21856e-12
SLC50A1	0.361373	3.52968e-13	4.23209e-12
SYNE2	-0.221512	3.61485e-13	4.33182e-12
PITPNM1	0.372477	3.6957e-13	4.42625e-12
TMED9	0.341492	3.75751e-13	4.4978e-12
ILF3-AS1	-0.445317	3.76225e-13	4.50098e-12
NRN1	0.430874	3.80603e-13	4.55084e-12
GPR155	-0.297366	3.81109e-13	4.55438e-12
PYCR1	0.310471	3.81634e-13	4.55813e-12
EPS15L1	-0.182439	3.8213e-13	4.56155e-12
ETFDH	-0.455069	3.83835e-13	4.57937e-12
NUDCD2	-0.271964	3.85048e-13	4.59131e-12
STC2	0.266974	3.86854e-13	4.61032e-12
SFRP2	0.725291	3.94168e-13	4.6949e-12
VPS41	-0.305134	3.96943e-13	4.72535e-12
TUSC3	0.323282	3.97526e-13	4.72968e-12
RWDD2A	0.363793	3.99313e-13	4.74834e-12
TLDC1	-0.284995	4.03463e-13	4.79506e-12
CCAR1	-0.36228	4.07766e-13	4.84354e-12
ARHGAP35	-0.223415	4.09395e-13	4.86022e-12
MTERF1	-0.28297	4.13396e-13	4.90502e-12
DPEP2	0.344273	4.13963e-13	4.90906e-12
HID1	0.354161	4.22015e-13	5.00181e-12
ZBED6	-0.316438	4.28977e-13	5.08154e-12
IL2RA	0.299859	4.29294e-13	5.08253e-12
FMO1	0.790879	4.3056e-13	5.09472e-12
SCNN1B	-0.493296	4.47546e-13	5.29282e-12
MOB3A	0.409036	4.57348e-13	5.40579e-12
PIGN	-0.410055	4.58382e-13	5.41506e-12
SIPA1	0.434662	4.60846e-13	5.4412e-12
KIAA1462	0.408379	4.66493e-13	5.50487e-12
PDE4D	0.132408	4.67413e-13	5.51273e-12
GIMAP1	0.30095	4.68282e-13	5.51996e-12
EMP3	0.74941	4.70198e-13	5.53954e-12
HECTD4	-0.122307	4.72093e-13	5.55884e-12
S1PR3	0.338573	4.76097e-13	5.60294e-12
RUNX2	0.209064	4.80366e-13	5.6501e-12
BCMO1	-0.478229	4.84087e-13	5.69079e-12
ZNF512	0.265558	4.90463e-13	5.7626e-12
PRR5L	0.184815	4.92062e-13	5.77825e-12
RP6-99M1.2	-0.643193	4.92446e-13	5.77963e-12
SUGT1	-0.331227	4.94049e-13	5.7953e-12
KLF4	-0.630192	5.1917e-13	6.08669e-12
ATHL1	0.48681	5.29544e-13	6.20495e-12
SEMA3G	0.427033	5.38997e-13	6.31229e-12
TENM4	-0.457876	5.39405e-13	6.31366e-12
MRPS18C	-0.164224	5.50417e-13	6.43907e-12
DOK5	0.346802	5.63685e-13	6.59073e-12
SIL1	0.442354	5.88852e-13	6.88128e-12
DPH6	-0.324858	5.90994e-13	6.90258e-12
MPP7	-0.520544	6.03003e-13	7.03904e-12
KRT10	-0.882532	6.05653e-13	7.06617e-12
ZNF681	-0.289358	6.06408e-13	7.07117e-12
CMAHP	0.397911	6.09139e-13	7.0992e-12
CTA-292E10.6	0.810764	6.14331e-13	7.15585e-12
OVOL1	-0.3665	6.30221e-13	7.33699e-12
GNG2	0.184313	6.32434e-13	7.3588e-12
EFNA3	-0.421208	6.37156e-13	7.40977e-12
PCDH12	0.320721	6.59113e-13	7.661e-12
DTX4	0.375692	6.75329e-13	7.84527e-12
MLXIP	0.31401	6.78435e-13	7.87713e-12
ECM1	0.727952	6.8729e-13	7.97566e-12
PSMB8-AS1	0.343476	6.91078e-13	8.01532e-12
SETD8	-0.294672	7.01181e-13	8.12814e-12
OSBPL7	0.234828	7.05514e-13	8.174e-12
APMAP	0.279403	7.11275e-13	8.23634e-12
PEX3	-0.38585	7.15196e-13	8.27731e-12
ANKS1A	-0.253949	7.3257e-13	8.47083e-12
GATA2	0.203123	7.32699e-13	8.47083e-12
ACTN1	0.301828	7.4418e-13	8.59898e-12
ADAMTS1	0.685842	7.48552e-13	8.64488e-12
P2RY13	0.575798	7.4979e-13	8.65456e-12
DACT2	-0.509592	7.61374e-13	8.78359e-12
PLEKHO2	0.398915	7.64023e-13	8.80945e-12
TOP1	-0.440453	7.7669e-13	8.95074e-12
OGFRL1	-0.394485	7.85478e-13	9.0472e-12
ACTR3B	-0.251374	7.87787e-13	9.06897e-12
POLH	-0.169564	7.90594e-13	9.09645e-12
CEP128	0.462669	7.96709e-13	9.16195e-12
CYB561A3	0.303037	7.9991e-13	9.19387e-12
MUS81	0.231061	8.10946e-13	9.31577e-12
PIK3C2G	-0.451392	8.12166e-13	9.32375e-12
GPC6	0.38128	8.12502e-13	9.32375e-12
GLMN	-0.421485	8.15407e-13	9.35213e-12
MST1R	-0.39207	8.3995e-13	9.62852e-12
PPM1G	0.392425	8.44779e-13	9.67875e-12
MBNL3	-0.267551	8.50615e-13	9.74046e-12
LIMS2	0.353329	8.53936e-13	9.77332e-12
FBLN7	0.334944	8.67445e-13	9.92269e-12
SCARNA15	-0.550574	8.74945e-13	1.00032e-11
WDR47	-0.588742	8.7942e-13	1.00491e-11
FGR	0.326304	8.8212e-13	1.00746e-11
ACADL	-0.228779	9.01633e-13	1.0292e-11
PRR13	0.19475	9.32574e-13	1.06396e-11
EGR1	0.735898	9.38798e-13	1.0705e-11
RAP2A	-0.243047	9.49218e-13	1.08181e-11
ERC2-IT1	-0.326575	9.64676e-13	1.09885e-11
LASP1	0.308235	9.66653e-13	1.10052e-11
R3HDM1	0.22807	9.96486e-13	1.13389e-11
CLDN5	0.416123	1.00464e-12	1.14257e-11
MCAM	0.462847	1.00583e-12	1.14332e-11
RAB3A	0.363059	1.02117e-12	1.16015e-11
XPA	-0.355676	1.02259e-12	1.16115e-11
HIGD1A	-0.396713	1.02744e-12	1.16605e-11
SCUBE2	0.445403	1.05473e-12	1.19639e-11
KLF8	-0.408247	1.05843e-12	1.19976e-11
RPL22L1	-0.312068	1.05881e-12	1.19976e-11
MAN2B1	0.485259	1.06907e-12	1.21075e-11
ZDHHC21	-0.313343	1.10345e-12	1.24904e-11
LYL1	0.35659	1.10415e-12	1.24917e-11
TGFBR2	0.38538	1.12265e-12	1.26944e-11
PTAFR	0.356678	1.14909e-12	1.29867e-11
RASAL3	0.510751	1.15965e-12	1.30941e-11
C1R	0.557483	1.15981e-12	1.30941e-11
LINC01355	-0.32555	1.1714e-12	1.32181e-11
SERPINB13	-0.47766	1.17272e-12	1.32261e-11
C1orf116	-0.325663	1.19238e-12	1.34409e-11
VTA1	-0.276069	1.20067e-12	1.35272e-11
SYNPO	0.240957	1.21393e-12	1.36695e-11
MED4	-0.405741	1.21959e-12	1.37261e-11
OLFML3	0.573988	1.24628e-12	1.40192e-11
CTTNBP2NL	-0.439074	1.26831e-12	1.4254e-11
PBX2	0.268115	1.26847e-12	1.4254e-11
PPIL6	-0.145257	1.2697e-12	1.42604e-11
FAM101B	0.559725	1.29905e-12	1.45824e-11
ASPM	-0.341373	1.35318e-12	1.51805e-11
LOC284023	-0.449893	1.35373e-12	1.51805e-11
P2RY1	-0.518753	1.35804e-12	1.52211e-11
ATP10B	-0.396392	1.37072e-12	1.53551e-11
ELK3	0.324478	1.38422e-12	1.54984e-11
WDR3	-0.285237	1.38951e-12	1.55496e-11
PDSS1	-0.254857	1.42619e-12	1.59519e-11
FAM134B	-0.226027	1.43648e-12	1.60586e-11
GTF2H1	-0.280727	1.47369e-12	1.64661e-11
MLLT10	-0.244241	1.47876e-12	1.65142e-11
DENND4B	0.292146	1.48609e-12	1.65875e-11
IL12RB2	-0.437112	1.48998e-12	1.66223e-11
DCC	0.299577	1.51545e-12	1.68978e-11
AIM2	0.604186	1.51988e-12	1.69385e-11
CD300LF	0.408446	1.52959e-12	1.70362e-11
BTF3	-0.205667	1.53022e-12	1.70362e-11
RWDD4	-0.403962	1.53157e-12	1.70425e-11
FAM162B	0.470968	1.53637e-12	1.7087e-11
CD46	0.516388	1.55948e-12	1.73352e-11
ALDH1L2	0.446037	1.5648e-12	1.73784e-11
CNGB1	0.288482	1.56497e-12	1.73784e-11
TLR8	0.384822	1.59736e-12	1.7729e-11
MAPKAPK3	-0.300808	1.61422e-12	1.79069e-11
MTFP1	0.35255	1.63614e-12	1.81407e-11
TMEM30A	0.400676	1.64384e-12	1.82169e-11
PLA2G5	0.15365	1.65264e-12	1.8305e-11
SLC6A13	0.212	1.65515e-12	1.83234e-11
COIL	-0.29882	1.67895e-12	1.85774e-11
MNS1	-0.368872	1.6959e-12	1.87554e-11
KIAA0020	-0.196007	1.70037e-12	1.87952e-11
ELF3	0.498984	1.71469e-12	1.89438e-11
CSF2RA	0.289995	1.7184e-12	1.89751e-11
GNE	0.608264	1.72545e-12	1.90433e-11
RHOF	0.279248	1.72918e-12	1.90747e-11
PPP1R13L	-0.415929	1.76205e-12	1.94274e-11
GTF2F2	-0.398269	1.77376e-12	1.95466e-11
FLJ37035	-0.0997416	1.78454e-12	1.96553e-11
SMOC2	0.312816	1.81151e-12	1.99423e-11
YWHAQ	-0.276016	1.81329e-12	1.99518e-11
IGDCC4	0.76234	1.81511e-12	1.99616e-11
DNAAF1	0.459625	1.82854e-12	2.00991e-11
APOL1	0.383067	1.86282e-12	2.04655e-11
AMN	-0.190284	1.88403e-12	2.0688e-11
DXO	0.251695	1.94315e-12	2.13264e-11
TYROBP	0.497306	1.96867e-12	2.15955e-11
RP11-250B2.3	-0.411901	1.98065e-12	2.1716e-11
BRCA1	-0.218763	1.98196e-12	2.17194e-11
IL17RD	-0.34904	1.98942e-12	2.179e-11
TSPAN32	0.276003	1.99577e-12	2.18486e-11
GRASP	0.326252	2.01454e-12	2.20428e-11
SPAG16	-0.192666	2.01704e-12	2.20591e-11
IDS	-0.194509	2.02137e-12	2.20952e-11
EZH2	-0.458837	2.05457e-12	2.24468e-11
WDR60	-0.172161	2.06762e-12	2.2578e-11
GLIPR1	0.455085	2.07307e-12	2.26261e-11
LOC101927164	-0.309015	2.11638e-12	2.30872e-11
ISOC1	-0.441623	2.1281e-12	2.32034e-11
FZD5	-0.279324	2.1384e-12	2.33039e-11
FAAH2	-0.273596	2.14307e-12	2.3343e-11
HSPG2	0.625111	2.14882e-12	2.3394e-11
BCAT1	0.491904	2.16735e-12	2.35838e-11
KIAA0930	0.222212	2.17892e-12	2.36978e-11
ARHGEF6	0.426935	2.2561e-12	2.45249e-11
C16orf91	-0.201464	2.26236e-12	2.45806e-11
TMEM254	-0.383822	2.26388e-12	2.45847e-11
MAPKAPK2	0.422659	2.27826e-12	2.47286e-11
SEPT10	-0.508046	2.29415e-12	2.4885e-11
TRMT2B	0.375369	2.29505e-12	2.4885e-11
FLG	-1.29454	2.29612e-12	2.4885e-11
ST5	0.44613	2.30387e-12	2.49564e-11
[truncated: 19,655 more rows]
